# Supplementary material for: 4-[(4-Amino­phen­yl)sulfon­yl]aniline–3,5-dinitro­benzoic acid (1/1)
Source: Acta Crystallogr Sect E Struct Rep Online. 2012 Feb 10;68(Pt 3):o669. doi: 10.1107/S1600536812004709 (PMC3295457; doi:10.1107/S1600536812004709)
Supplement: Supplementary file 1 [file e-68-0o669-sup1.cif]

##############################################################################
#                                                                            #
# This CIF contains the data in a paper accepted for publication in          #
# Acta Crystallographica Section E. It conforms to the requirements of       #
# Notes for Authors for Acta Crystallographica Section E, and has been       #
# peer reviewed under the auspices of the IUCr Commission on Journals.       #
#                                                                            #
# Full details of the Crystallographic Information File format               #
# are given in the paper "The Crystallographic Information File (CIF):       #
# a New Standard Archive File for Crystallography" by S. R. Hall, F. H.      #
# Allen and I. D. Brown [Acta Cryst. (1991), A47, 655-685].                  #
#                                                                            #
# The current version of the core CIF dictionary is obtainable from          #
# ftp://ftp.iucr.org/pub/cif_core.dic.                                       #
#                                                                            #
# Software is freely available for graphical display of the structure(s)     #
# in this CIF. For information consult the CIF software page                 #
# http://www.iucr.org/resources/cif/software.                                #
#                                                                            #
# This file may be used for bona fide research purposes within the           #
# scientific community so long as proper attribution is given to the journal # 
# article from which it was obtained.                                        #
#                                                                            #
##############################################################################
data_global
_audit_creation_method     'SHELXL97 (Sheldrick, 2008)'
_journal_date_recd_electronic     2012-01-17
_journal_date_accepted     2012-02-03
_journal_name_full     'Acta Crystallographica, Section E'
_journal_year     2012
_journal_volume     68
_journal_issue      3
_journal_page_first     o669
_journal_page_last     o669
_journal_paper_category     QO
_journal_paper_doi     10.1107/S1600536812004709
_journal_coeditor_code     FJ2510
_publ_contact_author_name     'Dr Graham Smith'
_publ_contact_author_address
;
    Science and Engineering Faculty
    Queensland University of Technology
    GPO Box 2434, Brisbane 4001, Australia
;
_publ_contact_author_email     g.smith@qut.edu.au
_publ_contact_author_fax     ' 61 7 3864 1804 '
_publ_contact_author_phone     ' 61 7 3300 2667 '
_publ_section_title
;
4-[(4-Aminophenyl)sulfonyl]aniline--3,5-dinitrobenzoic acid (1/1)
;
loop_
    _publ_author_name
    _publ_author_address
    ' Graham Smith '
;
 Science and Engineering Faculty
 Queensland University of Technology
 GPO Box 2434, Brisbane, Queensland 4001, Australia
;
    'Urs D. Wermuth'
;
 Science and Engineering Faculty
 Queensland University of Technology
 GPO Box 2434, Brisbane, Queensland 4001, Australia
;
data_I
_audit_creation_method     SHELXL97
_chemical_name_systematic
;
4-[(4-Aminophenyl)sulfonyl]aniline--3,5-dinitrobenzoic acid (1/1)
;
_chemical_name_common     '1:1 Dapsone-3,5-dinitrobenzoic acid adduct'
_chemical_formula_moiety     'C7 H4 N2 O6, C12 H12 N2 O2 S'
_chemical_formula_sum     'C19 H16 N4 O8 S'
_chemical_formula_iupac     'C7 H4 N2 O6, C12 H12 N2 O2 S'
_chemical_formula_weight     460.43
_chemical_melting_point     ?
_symmetry_cell_setting     monoclinic
_symmetry_space_group_name_H-M     'P 21'
_symmetry_space_group_name_Hall     'P 2yb'
loop_
    _symmetry_equiv_pos_as_xyz
    'x, y, z'
    '-x, y+1/2, -z'
_cell_length_a     5.8222(4)
_cell_length_b     15.5982(10)
_cell_length_c     10.7299(9)
_cell_angle_alpha     90.00
_cell_angle_beta     97.693(6)
_cell_angle_gamma     90.00
_cell_volume     965.68(12)
_cell_formula_units_Z     2
_cell_measurement_reflns_used     2802
_cell_measurement_theta_min     3.23
_cell_measurement_theta_max     28.73
_cell_measurement_temperature     200(2)
_exptl_crystal_description     'plate'
_exptl_crystal_colour     'yellow'
_exptl_crystal_size_max     0.30
_exptl_crystal_size_mid     0.25
_exptl_crystal_size_min     0.05
_exptl_crystal_density_diffrn     1.584
_exptl_crystal_density_meas     ?
_exptl_crystal_density_method     'not measured'
_exptl_crystal_F_000     476
_exptl_absorpt_coefficient_mu     0.228
_exptl_absorpt_correction_type     multi-scan
_exptl_absorpt_process_details     '(CrysAlis PRO; Oxford Diffraction, 2010)'
_exptl_absorpt_correction_T_min     0.832
_exptl_absorpt_correction_T_max     0.990
_exptl_special_details     ?
_diffrn_ambient_temperature     200(2)
_diffrn_radiation_type     MoK\a
_diffrn_radiation_wavelength     0.71073
_diffrn_radiation_source     'Enhance (Mo) X-ray source'
_diffrn_radiation_monochromator     graphite
_diffrn_measurement_device_type     'Oxfod Diffraction Gemini-S CCD detector'
_diffrn_measurement_method     '\w scans'
_diffrn_detector_area_resol_mean     16.077
_diffrn_reflns_number     6257
_diffrn_reflns_av_R_equivalents     0.0485
_diffrn_reflns_av_sigmaI/netI     0.0998
_diffrn_reflns_theta_min     3.24
_diffrn_reflns_theta_max     26.00
_diffrn_reflns_theta_full     26.00
_diffrn_measured_fraction_theta_max     0.998
_diffrn_measured_fraction_theta_full     0.998
_diffrn_reflns_limit_h_min     -7
_diffrn_reflns_limit_h_max     7
_diffrn_reflns_limit_k_min     -19
_diffrn_reflns_limit_k_max     19
_diffrn_reflns_limit_l_min     -13
_diffrn_reflns_limit_l_max     10
_diffrn_standards_number     0
_diffrn_standards_interval_count     .
_diffrn_standards_interval_time     .
_diffrn_standards_decay_%     ?
_refine_special_details
;
Refinement of <i>F</i>^2^ against ALL reflections. The weighted <i>R</i>-factor
<i>wR</i> and goodness of fit <i>S</i> are based on <i>F</i>^2^, conventional
<i>R</i>-factors <i>R</i> are based on <i>F</i>, with <i>F</i> set to zero for
negative <i>F</i>^2^. The threshold expression of <i>F</i>^2^ >
\s(<i>F</i>^2^) is used only for calculating <i>R</i>-factors(gt) <i>etc</i>.
and is not relevant to the choice of reflections for refinement.
<i>R</i>-factors based on <i>F</i>^2^ are statistically about twice as large
as those based on <i>F</i>, and <i>R</i>- factors based on ALL data will be
even larger.
;
_reflns_number_total     3774
_reflns_number_gt     2643
_reflns_threshold_expression     I>2\s(I)
_refine_ls_structure_factor_coef     Fsqd
_refine_ls_matrix_type     full
_refine_ls_R_factor_all     0.0875
_refine_ls_R_factor_gt     0.0557
_refine_ls_wR_factor_gt     0.0945
_refine_ls_wR_factor_ref     0.1020
_refine_ls_goodness_of_fit_ref     0.933
_refine_ls_restrained_S_all     0.933
_refine_ls_number_reflns     3774
_refine_ls_number_parameters     289
_refine_ls_number_restraints     1
_refine_ls_hydrogen_treatment     constr
_refine_ls_weighting_scheme     calc
_refine_ls_weighting_details
                 'calc w=1/[\s^2^(Fo^2^)+(0.0468P)^2^] where P=(Fo^2^+2Fc^2^)/3'
_atom_sites_solution_hydrogens     geom
_atom_sites_solution_primary     direct
_atom_sites_solution_secondary     difmap
_refine_ls_shift/su_max     0.001
_refine_ls_shift/su_mean     0.000
_refine_diff_density_max     0.504
_refine_diff_density_min     -0.434
_refine_ls_extinction_method     none
_refine_ls_extinction_coef     ?
_refine_ls_abs_structure_details     'Flack (1983), 1803 Friedel pairs'
_refine_ls_abs_structure_Flack     0.07(11)
loop_
    _atom_type_symbol
    _atom_type_description
    _atom_type_scat_dispersion_real
    _atom_type_scat_dispersion_imag
    _atom_type_scat_source
    'C' 'C' 0.0033 0.0016
                         'International Tables Vol C Tables 4.2.6.8 and 6.1.1.4'
    'H' 'H' 0.0000 0.0000
                         'International Tables Vol C Tables 4.2.6.8 and 6.1.1.4'
    'N' 'N' 0.0061 0.0033
                         'International Tables Vol C Tables 4.2.6.8 and 6.1.1.4'
    'O' 'O' 0.0106 0.0060
                         'International Tables Vol C Tables 4.2.6.8 and 6.1.1.4'
    'S' 'S' 0.1246 0.1234
                         'International Tables Vol C Tables 4.2.6.8 and 6.1.1.4'
_computing_data_collection     'CrysAlis PRO (Oxford Diffraction, 2010)'
_computing_cell_refinement     'CrysAlis PRO (Oxford Diffraction, 2010)'
_computing_data_reduction     'CrysAlis PRO (Oxford Diffraction, 2010)'
_computing_structure_solution     'SIR92 (Altomare <i>et al.</i>, 1994)'
_computing_structure_refinement
                      'SHELXL97 (Sheldrick, 2008) within WinGX (Farrugia, 1999)'
_computing_molecular_graphics     'PLATON (Spek, 2009)'
_computing_publication_material     'PLATON (Spek, 2009)'
loop_
    _atom_site_type_symbol
    _atom_site_label
    _atom_site_fract_x
    _atom_site_fract_y
    _atom_site_fract_z
    _atom_site_U_iso_or_equiv
    _atom_site_thermal_displace_type
    _atom_site_calc_flag
    _atom_site_refinement_flags
    _atom_site_occupancy
    S S1 0.93142(16) 0.26625(7) 0.65868(10) 0.0211(3) Uani . . 1.000
    O O1 1.1787(4) 0.25679(19) 0.6593(2) 0.0277(9) Uani . . 1.000
    O O11 0.7823(5) 0.19588(17) 0.6150(3) 0.0281(10) Uani . . 1.000
    N N4 0.8049(6) 0.3557(2) 1.1801(3) 0.0372(14) Uani . . 1.000
    N N41 0.6306(6) 0.5772(2) 0.3593(3) 0.0297(12) Uani . . 1.000
    C C1 0.8876(6) 0.2919(2) 0.8133(4) 0.0198(12) Uani . . 1.000
    C C2 1.0600(7) 0.3366(2) 0.8888(4) 0.0214(14) Uani . . 1.000
    C C3 1.0320(7) 0.3575(3) 1.0091(4) 0.0234(14) Uani . . 1.000
    C C4 0.8282(7) 0.3357(3) 1.0594(4) 0.0244(14) Uani . . 1.000
    C C5 0.6570(6) 0.2913(2) 0.9813(4) 0.0250(16) Uani . . 1.000
    C C6 0.6843(6) 0.2705(3) 0.8600(4) 0.0232(14) Uani . . 1.000
    C C11 0.8420(6) 0.3568(2) 0.5669(4) 0.0179(12) Uani . . 1.000
    C C21 0.9984(6) 0.4232(2) 0.5568(4) 0.0216(14) Uani . . 1.000
    C C31 0.9285(7) 0.4947(3) 0.4881(4) 0.0239(16) Uani . . 1.000
    C C41 0.6997(7) 0.5020(3) 0.4281(4) 0.0223(14) Uani . . 1.000
    C C51 0.5478(6) 0.4342(3) 0.4358(4) 0.0222(16) Uani . . 1.000
    C C61 0.6189(6) 0.3623(3) 0.5057(4) 0.0202(14) Uani . . 1.000
    O O11A 1.1135(5) 0.52662(18) 0.1963(3) 0.0307(11) Uani . . 1.000
    O O12A 0.7721(5) 0.59140(19) 0.1352(3) 0.0338(11) Uani . . 1.000
    O O31A 0.6393(5) 0.7561(2) -0.2381(3) 0.0411(11) Uani . . 1.000
    O O32A 0.8367(5) 0.7329(2) -0.3913(3) 0.0568(14) Uani . . 1.000
    O O51A 1.5248(5) 0.5584(2) -0.3210(3) 0.0452(11) Uani . . 1.000
    O O52A 1.5821(5) 0.4790(2) -0.1557(4) 0.0518(14) Uani . . 1.000
    N N31A 0.7989(6) 0.7217(2) -0.2837(4) 0.0304(12) Uani . . 1.000
    N N51A 1.4771(6) 0.5348(2) -0.2196(4) 0.0302(14) Uani . . 1.000
    C C1A 1.0392(6) 0.5909(2) -0.0076(4) 0.0202(14) Uani . . 1.000
    C C2A 0.8998(7) 0.6454(3) -0.0849(4) 0.0227(14) Uani . . 1.000
    C C3A 0.9516(6) 0.6645(3) -0.2025(4) 0.0228(14) Uani . . 1.000
    C C4A 1.1434(7) 0.6304(3) -0.2487(4) 0.0237(14) Uani . . 1.000
    C C5A 1.2790(6) 0.5752(3) -0.1701(4) 0.0205(14) Uani . . 1.000
    C C6A 1.2350(6) 0.5561(3) -0.0500(4) 0.0234(14) Uani . . 1.000
    C C11A 0.9811(7) 0.5666(3) 0.1197(4) 0.0267(17) Uani . . 1.000
    H H2 1.19500 0.35230 0.85710 0.0260 Uiso calc R 1.000
    H H3 1.14970 0.38670 1.05900 0.0280 Uiso calc R 1.000
    H H5 0.52150 0.27540 1.01240 0.0300 Uiso calc R 1.000
    H H6 0.56660 0.24200 0.80910 0.0280 Uiso calc R 1.000
    H H21 1.15000 0.41890 0.59660 0.0260 Uiso calc R 1.000
    H H31 1.03330 0.53890 0.48110 0.0290 Uiso calc R 1.000
    H H51 0.39760 0.43720 0.39380 0.0270 Uiso calc R 1.000
    H H61 0.51570 0.31740 0.51140 0.0240 Uiso calc R 1.000
    H H411 0.92050 0.36670 1.23450 0.0450 Uiso . R 1.000
    H H412 0.65340 0.36650 1.20020 0.0450 Uiso . R 1.000
    H H413 0.48370 0.57210 0.32450 0.0360 Uiso . R 1.000
    H H414 0.64420 0.62220 0.41090 0.0360 Uiso . R 1.000
    H H2A 0.76960 0.66950 -0.05720 0.0280 Uiso calc R 1.000
    H H4A 1.17850 0.64400 -0.32840 0.0280 Uiso calc R 1.000
    H H6A 1.33460 0.52070 0.00190 0.0270 Uiso calc R 1.000
    H H12A 0.73000 0.58250 0.21450 0.0510 Uiso . R 1.000
loop_
    _atom_site_aniso_label
    _atom_site_aniso_U_11
    _atom_site_aniso_U_22
    _atom_site_aniso_U_33
    _atom_site_aniso_U_12
    _atom_site_aniso_U_13
    _atom_site_aniso_U_23
    S1 0.0254(5) 0.0146(5) 0.0240(6) 0.0027(5) 0.0059(4) 0.0007(5)
    O1 0.0231(14) 0.0290(17) 0.0322(17) 0.0077(14) 0.0084(11) 0.0032(15)
    O11 0.0409(17) 0.0127(15) 0.0319(18) -0.0020(13) 0.0091(13) -0.0017(13)
    N4 0.043(2) 0.045(3) 0.027(2) -0.0099(19) 0.0168(18) -0.005(2)
    N41 0.027(2) 0.035(2) 0.030(2) 0.0116(16) 0.0147(16) 0.0147(18)
    C1 0.024(2) 0.015(2) 0.021(2) 0.0046(16) 0.0057(17) 0.0073(17)
    C2 0.019(2) 0.018(2) 0.028(3) -0.0006(17) 0.0062(18) 0.0050(19)
    C3 0.024(2) 0.021(2) 0.026(3) -0.0070(18) 0.0063(18) 0.002(2)
    C4 0.031(2) 0.014(2) 0.029(3) 0.0027(19) 0.0075(19) 0.005(2)
    C5 0.019(2) 0.028(3) 0.029(3) 0.0011(17) 0.0065(18) 0.006(2)
    C6 0.020(2) 0.022(2) 0.027(3) -0.001(2) 0.0008(16) 0.002(2)
    C11 0.020(2) 0.017(2) 0.018(2) 0.0024(17) 0.0071(17) -0.0014(18)
    C21 0.019(2) 0.019(2) 0.027(3) 0.0022(18) 0.0036(17) -0.002(2)
    C31 0.027(3) 0.015(2) 0.032(3) -0.0054(18) 0.0119(19) -0.002(2)
    C41 0.028(2) 0.022(2) 0.020(3) 0.0052(19) 0.0144(18) 0.0014(19)
    C51 0.013(2) 0.034(3) 0.020(3) -0.0010(19) 0.0037(16) 0.001(2)
    C61 0.018(2) 0.016(2) 0.027(3) -0.0033(17) 0.0043(17) 0.0019(19)
    O11A 0.0358(18) 0.032(2) 0.0237(19) 0.0036(15) 0.0015(14) 0.0046(15)
    O12A 0.0348(18) 0.043(2) 0.0270(19) 0.0126(15) 0.0162(14) 0.0109(16)
    O31A 0.0382(17) 0.051(2) 0.036(2) 0.0219(18) 0.0123(14) 0.0015(19)
    O32A 0.050(2) 0.094(3) 0.029(2) 0.0285(19) 0.0145(16) 0.023(2)
    O51A 0.0420(19) 0.058(2) 0.040(2) 0.0061(16) 0.0217(16) -0.0068(17)
    O52A 0.040(2) 0.038(2) 0.081(3) 0.0210(18) 0.0219(18) 0.011(2)
    N31A 0.032(2) 0.035(2) 0.025(2) 0.0044(17) 0.0070(18) 0.0080(19)
    N51A 0.023(2) 0.025(2) 0.044(3) 0.0027(17) 0.0102(18) -0.011(2)
    C1A 0.026(2) 0.007(2) 0.028(3) -0.0041(17) 0.0047(18) -0.0044(19)
    C2A 0.020(2) 0.016(2) 0.031(3) -0.0019(17) -0.0003(18) -0.0017(19)
    C3A 0.019(2) 0.020(2) 0.030(3) -0.0012(17) 0.0058(18) -0.006(2)
    C4A 0.028(2) 0.023(2) 0.021(3) -0.0062(19) 0.0071(19) -0.0041(19)
    C5A 0.022(2) 0.018(2) 0.022(3) 0.0016(17) 0.0050(17) -0.0022(19)
    C6A 0.024(2) 0.016(2) 0.031(3) -0.0009(19) 0.0068(19) -0.002(2)
    C11A 0.033(3) 0.020(3) 0.027(3) -0.004(2) 0.004(2) -0.002(2)
_geom_special_details
;
Bond distances, angles <i>etc</i>. have been calculated using the rounded
fractional coordinates. All su's are estimated from the variances of the
(full) variance-covariance matrix. The cell e.s.d.'s are taken into account in
the estimation of distances, angles and torsion angles
;
loop_
    _geom_bond_atom_site_label_1
    _geom_bond_atom_site_label_2
    _geom_bond_site_symmetry_1
    _geom_bond_site_symmetry_2
    _geom_bond_distance
    _geom_bond_publ_flag
    S1 O1 . . 1.446(3) no
    S1 O11 . . 1.439(3) no
    S1 C1 . . 1.758(4) no
    S1 C11 . . 1.760(4) no
    O11A C11A . . 1.220(5) no
    O12A C11A . . 1.309(5) no
    O31A N31A . . 1.230(5) no
    O32A N31A . . 1.217(5) no
    O51A N51A . . 1.215(5) no
    O52A N51A . . 1.220(5) no
    O12A H12A . . 0.9300 no
    N4 C4 . . 1.357(5) no
    N41 C41 . . 1.415(6) no
    N4 H412 . . 0.9500 no
    N4 H411 . . 0.8500 no
    N41 H413 . . 0.8900 no
    N41 H414 . . 0.8900 no
    N31A C3A . . 1.462(6) no
    N51A C5A . . 1.474(5) no
    C1 C2 . . 1.390(5) no
    C1 C6 . . 1.387(5) no
    C2 C3 . . 1.362(6) no
    C3 C4 . . 1.409(6) no
    C4 C5 . . 1.397(6) no
    C5 C6 . . 1.371(6) no
    C11 C61 . . 1.378(5) no
    C11 C21 . . 1.393(5) no
    C21 C31 . . 1.368(6) no
    C31 C41 . . 1.404(6) no
    C41 C51 . . 1.388(6) no
    C51 C61 . . 1.382(6) no
    C2 H2 . . 0.9300 no
    C3 H3 . . 0.9300 no
    C5 H5 . . 0.9300 no
    C6 H6 . . 0.9300 no
    C21 H21 . . 0.9300 no
    C31 H31 . . 0.9300 no
    C51 H51 . . 0.9300 no
    C61 H61 . . 0.9300 no
    C1A C6A . . 1.393(5) no
    C1A C11A . . 1.499(6) no
    C1A C2A . . 1.374(6) no
    C2A C3A . . 1.369(6) no
    C3A C4A . . 1.387(6) no
    C4A C5A . . 1.378(6) no
    C5A C6A . . 1.380(6) no
    C2A H2A . . 0.9300 no
    C4A H4A . . 0.9300 no
    C6A H6A . . 0.9300 no
loop_
    _geom_angle_atom_site_label_1
    _geom_angle_atom_site_label_2
    _geom_angle_atom_site_label_3
    _geom_angle_site_symmetry_1
    _geom_angle_site_symmetry_2
    _geom_angle_site_symmetry_3
    _geom_angle
    _geom_angle_publ_flag
    O1 S1 O11 . . . 118.73(18) no
    O1 S1 C1 . . . 106.80(16) no
    O1 S1 C11 . . . 107.70(17) no
    O11 S1 C1 . . . 108.88(18) no
    O11 S1 C11 . . . 108.03(18) no
    C1 S1 C11 . . . 106.02(18) no
    C11A O12A H12A . . . 116.00 no
    H411 N4 H412 . . . 119.00 no
    C4 N4 H411 . . . 122.00 no
    C4 N4 H412 . . . 118.00 no
    C41 N41 H413 . . . 110.00 no
    C41 N41 H414 . . . 109.00 no
    H413 N41 H414 . . . 109.00 no
    O31A N31A O32A . . . 123.9(4) no
    O31A N31A C3A . . . 117.4(4) no
    O32A N31A C3A . . . 118.7(3) no
    O52A N51A C5A . . . 117.4(4) no
    O51A N51A O52A . . . 124.2(4) no
    O51A N51A C5A . . . 118.5(3) no
    S1 C1 C2 . . . 118.7(3) no
    C2 C1 C6 . . . 119.7(4) no
    S1 C1 C6 . . . 121.7(3) no
    C1 C2 C3 . . . 120.2(4) no
    C2 C3 C4 . . . 121.3(4) no
    N4 C4 C5 . . . 122.2(4) no
    C3 C4 C5 . . . 117.4(4) no
    N4 C4 C3 . . . 120.5(4) no
    C4 C5 C6 . . . 121.5(4) no
    C1 C6 C5 . . . 119.9(4) no
    C21 C11 C61 . . . 120.1(4) no
    S1 C11 C21 . . . 119.5(3) no
    S1 C11 C61 . . . 120.4(3) no
    C11 C21 C31 . . . 119.8(4) no
    C21 C31 C41 . . . 120.6(4) no
    N41 C41 C51 . . . 121.6(4) no
    C31 C41 C51 . . . 118.9(4) no
    N41 C41 C31 . . . 119.5(4) no
    C41 C51 C61 . . . 120.3(4) no
    C11 C61 C51 . . . 120.3(4) no
    C1 C2 H2 . . . 120.00 no
    C3 C2 H2 . . . 120.00 no
    C4 C3 H3 . . . 119.00 no
    C2 C3 H3 . . . 119.00 no
    C4 C5 H5 . . . 119.00 no
    C6 C5 H5 . . . 119.00 no
    C1 C6 H6 . . . 120.00 no
    C5 C6 H6 . . . 120.00 no
    C11 C21 H21 . . . 120.00 no
    C31 C21 H21 . . . 120.00 no
    C21 C31 H31 . . . 120.00 no
    C41 C31 H31 . . . 120.00 no
    C41 C51 H51 . . . 120.00 no
    C61 C51 H51 . . . 120.00 no
    C11 C61 H61 . . . 120.00 no
    C51 C61 H61 . . . 120.00 no
    C2A C1A C11A . . . 121.3(3) no
    C6A C1A C11A . . . 119.6(3) no
    C2A C1A C6A . . . 119.1(4) no
    C1A C2A C3A . . . 120.4(4) no
    N31A C3A C2A . . . 119.4(4) no
    C2A C3A C4A . . . 122.2(4) no
    N31A C3A C4A . . . 118.4(4) no
    C3A C4A C5A . . . 116.3(4) no
    N51A C5A C6A . . . 119.8(4) no
    C4A C5A C6A . . . 123.0(4) no
    N51A C5A C4A . . . 117.3(4) no
    C1A C6A C5A . . . 118.9(4) no
    O11A C11A C1A . . . 122.9(4) no
    O12A C11A C1A . . . 111.6(4) no
    O11A C11A O12A . . . 125.4(4) no
    C1A C2A H2A . . . 120.00 no
    C3A C2A H2A . . . 120.00 no
    C3A C4A H4A . . . 122.00 no
    C5A C4A H4A . . . 122.00 no
    C1A C6A H6A . . . 121.00 no
    C5A C6A H6A . . . 121.00 no
loop_
    _geom_torsion_atom_site_label_1
    _geom_torsion_atom_site_label_2
    _geom_torsion_atom_site_label_3
    _geom_torsion_atom_site_label_4
    _geom_torsion_site_symmetry_1
    _geom_torsion_site_symmetry_2
    _geom_torsion_site_symmetry_3
    _geom_torsion_site_symmetry_4
    _geom_torsion
    _geom_torsion_publ_flag
    O1 S1 C1 C2 . . . . 29.6(3) no
    O1 S1 C1 C6 . . . . -152.0(3) no
    O11 S1 C1 C2 . . . . 158.9(3) no
    O11 S1 C1 C6 . . . . -22.7(4) no
    C11 S1 C1 C2 . . . . -85.1(3) no
    C11 S1 C1 C6 . . . . 93.3(3) no
    O1 S1 C11 C21 . . . . -27.7(4) no
    O1 S1 C11 C61 . . . . 152.6(3) no
    O11 S1 C11 C21 . . . . -157.0(3) no
    O11 S1 C11 C61 . . . . 23.2(4) no
    C1 S1 C11 C21 . . . . 86.4(3) no
    C1 S1 C11 C61 . . . . -93.4(4) no
    O32A N31A C3A C2A . . . . -174.4(4) no
    O32A N31A C3A C4A . . . . 4.7(6) no
    O31A N31A C3A C2A . . . . 6.0(6) no
    O31A N31A C3A C4A . . . . -175.0(4) no
    O52A N51A C5A C4A . . . . -172.2(4) no
    O51A N51A C5A C4A . . . . 7.3(6) no
    O51A N51A C5A C6A . . . . -173.5(4) no
    O52A N51A C5A C6A . . . . 7.0(6) no
    S1 C1 C2 C3 . . . . -180.0(3) no
    C6 C1 C2 C3 . . . . 1.6(6) no
    C2 C1 C6 C5 . . . . -1.9(6) no
    S1 C1 C6 C5 . . . . 179.7(3) no
    C1 C2 C3 C4 . . . . -0.9(6) no
    C2 C3 C4 N4 . . . . 178.9(4) no
    C2 C3 C4 C5 . . . . 0.5(6) no
    N4 C4 C5 C6 . . . . -179.1(4) no
    C3 C4 C5 C6 . . . . -0.7(6) no
    C4 C5 C6 C1 . . . . 1.5(6) no
    S1 C11 C21 C31 . . . . -178.4(3) no
    C61 C11 C21 C31 . . . . 1.4(6) no
    C21 C11 C61 C51 . . . . -1.1(6) no
    S1 C11 C61 C51 . . . . 178.7(3) no
    C11 C21 C31 C41 . . . . 0.4(6) no
    C21 C31 C41 N41 . . . . 179.0(4) no
    C21 C31 C41 C51 . . . . -2.3(6) no
    C31 C41 C51 C61 . . . . 2.6(6) no
    N41 C41 C51 C61 . . . . -178.7(4) no
    C41 C51 C61 C11 . . . . -0.9(6) no
    C6A C1A C2A C3A . . . . 0.7(6) no
    C11A C1A C2A C3A . . . . -177.8(4) no
    C2A C1A C6A C5A . . . . -2.1(6) no
    C11A C1A C6A C5A . . . . 176.3(4) no
    C2A C1A C11A O11A . . . . -171.3(4) no
    C2A C1A C11A O12A . . . . 10.5(6) no
    C6A C1A C11A O11A . . . . 10.3(6) no
    C6A C1A C11A O12A . . . . -167.9(4) no
    C1A C2A C3A N31A . . . . 179.2(4) no
    C1A C2A C3A C4A . . . . 0.1(7) no
    N31A C3A C4A C5A . . . . -178.4(4) no
    C2A C3A C4A C5A . . . . 0.6(7) no
    C3A C4A C5A N51A . . . . 177.0(4) no
    C3A C4A C5A C6A . . . . -2.2(7) no
    N51A C5A C6A C1A . . . . -176.2(4) no
    C4A C5A C6A C1A . . . . 3.0(7) no
loop_
    _geom_hbond_atom_site_label_D
    _geom_hbond_atom_site_label_H
    _geom_hbond_atom_site_label_A
    _geom_hbond_site_symmetry_A
    _geom_hbond_distance_DH
    _geom_hbond_distance_HA
    _geom_hbond_distance_DA
    _geom_hbond_angle_DHA
    _geom_hbond_publ_flag
    O12A H12A N41 . 0.93 1.73 2.653(5) 173 yes
    N4 H412 O31A 2_646 0.95 2.49 3.150(5) 126 yes
    N41 H413 O11A 1_455 0.89 2.50 3.367(5) 165 yes
    N41 H414 O1 2_756 0.89 2.50 3.030(4) 119 no
    C2 H2 O1 . 0.93 2.580 2.924(5) 102 no
_iucr_refine_instructions_details
;
TITL gs11gs47_DAPSDNBA
CELL  0.71073    5.8222   15.5982   10.7299    90.000    97.693    90.000
ZERR 2           0.0004    0.0010    0.0009     0.000     0.006     0.000
LATT  -1
SYMM             - X ,    0.50000 + Y ,            - Z
SFAC  C  H  N  O  S
UNIT    38   32   8  16   2
MERG  2
OMIT  -4  52
L.S. 6
FMAP 2
PLAN 10
ACTA
BOND $H
WGHT   0.04680   0.00000
FVAR    7.196
S1    5  0.93139  0.26632  0.65859 =
       11.00000   0.0254   0.0147   0.0238   0.0008   0.0059   0.0024
O1    4  1.17860  0.25684  0.65960 =
       11.00000   0.0231   0.0290   0.0326   0.0030   0.0085   0.0069
O11   4  0.78240  0.19578  0.61500 =
       11.00000   0.0411   0.0125   0.0331  -0.0028   0.0079  -0.0014
N4    3  0.80520  0.35560  1.18000 =
       11.00000   0.0430   0.0460   0.0270  -0.0050   0.0170  -0.0086
AFIX    3
H411  2  0.92080  0.36660  1.23440 11.00000 -1.20000
H412  2  0.65370  0.36640  1.20010 11.00000 -1.20000
AFIX    0
N41   3  0.62960  0.57580  0.35780 =
       11.00000   0.0250   0.0270   0.0360   0.0128   0.0085   0.0065
AFIX    3
H413  2  0.49080  0.57940  0.31890 11.00000 -1.20000
H414  2  0.72540  0.61740  0.35380 11.00000 -1.20000
AFIX    0
C1    1  0.88780  0.29190  0.81320 =
       11.00000   0.0230   0.0150   0.0210   0.0076   0.0055   0.0048
C2    1  1.06050  0.33650  0.88870 =
       11.00000   0.0200   0.0190   0.0260   0.0044   0.0059   0.0003
AFIX   43
H2    2  1.19560  0.35200  0.85700 11.00000 -1.20000
AFIX    0
C3    1  1.03240  0.35760  1.00920 =
       11.00000   0.0230   0.0220   0.0260   0.0020   0.0054  -0.0065
AFIX   43
H3    2  1.14980  0.38690  1.05900 11.00000 -1.20000
AFIX    0
C4    1  0.82780  0.33570  1.05940 =
       11.00000   0.0310   0.0120   0.0290   0.0040   0.0082   0.0018
C5    1  0.65700  0.29120  0.98130 =
       11.00000   0.0180   0.0270   0.0310   0.0070   0.0074   0.0011
AFIX   43
H5    2  0.52130  0.27550  1.01230 11.00000 -1.20000
AFIX    0
C6    1  0.68440  0.27020  0.86020 =
       11.00000   0.0199   0.0230   0.0260   0.0030   0.0012  -0.0020
AFIX   43
H6    2  0.56700  0.24150  0.80950 11.00000 -1.20000
AFIX    0
C11   1  0.84200  0.35680  0.56670 =
       11.00000   0.0200   0.0170   0.0190  -0.0015   0.0071   0.0016
C21   1  0.99830  0.42320  0.55660 =
       11.00000   0.0190   0.0180   0.0270  -0.0013   0.0040   0.0020
AFIX   43
H21   2  1.15000  0.41890  0.59630 11.00000 -1.20000
AFIX    0
C31   1  0.92820  0.49490  0.48830 =
       11.00000   0.0260   0.0180   0.0330  -0.0020   0.0118  -0.0072
AFIX   43
H31   2  1.03280  0.53920  0.48170 11.00000 -1.20000
AFIX    0
C41   1  0.69990  0.50200  0.42810 =
       11.00000   0.0280   0.0210   0.0210   0.0012   0.0153   0.0050
C51   1  0.54730  0.43420  0.43570 =
       11.00000   0.0150   0.0330   0.0190  -0.0010   0.0045  -0.0013
AFIX   43
H51   2  0.39710  0.43720  0.39360 11.00000 -1.20000
AFIX    0
C61   1  0.61870  0.36240  0.50570 =
       11.00000   0.0170   0.0180   0.0260   0.0019   0.0046  -0.0042
AFIX   43
H61   2  0.51540  0.31750  0.51160 11.00000 -1.20000
AFIX    0
O11A  4  1.11340  0.52691  0.19620 =
       11.00000   0.0345   0.0320   0.0248   0.0050   0.0016   0.0034
O12A  4  0.77240  0.59147  0.13540 =
       11.00000   0.0351   0.0440   0.0276   0.0113   0.0167   0.0143
AFIX    3
H12A  2  0.73030  0.58260  0.21470 11.00000 -1.50000
AFIX    0
O31A  4  0.63940  0.75600 -0.23820 =
       11.00000   0.0380   0.0500   0.0364   0.0027   0.0124   0.0202
O32A  4  0.83630  0.73300 -0.39120 =
       11.00000   0.0520   0.0920   0.0290   0.0240   0.0150   0.0295
O51A  4  1.52480  0.55850 -0.32100 =
       11.00000   0.0422   0.0590   0.0390  -0.0069   0.0226   0.0053
O52A  4  1.58190  0.47910 -0.15570 =
       11.00000   0.0410   0.0380   0.0820   0.0100   0.0211   0.0215
N31A  3  0.79860  0.72180 -0.28360 =
       11.00000   0.0330   0.0360   0.0250   0.0072   0.0079   0.0052
N51A  3  1.47710  0.53490 -0.21960 =
       11.00000   0.0230   0.0250   0.0440  -0.0110   0.0102   0.0021
C1A   1  1.03940  0.59080 -0.00730 =
       11.00000   0.0250   0.0080   0.0300  -0.0038   0.0053  -0.0049
C2A   1  1.23540  0.55610 -0.05030 =
       11.00000   0.0210   0.0160   0.0310  -0.0023   0.0001  -0.0006
AFIX   43
H2A   2  1.33510  0.52050  0.00130 11.00000 -1.20000
AFIX    0
C3A   1  1.27910  0.57520 -0.17010 =
       11.00000   0.0200   0.0190   0.0300  -0.0066   0.0054  -0.0007
C4A   1  1.14270  0.63030 -0.24860 =
       11.00000   0.0300   0.0230   0.0200  -0.0040   0.0069  -0.0061
AFIX   43
H4A   2  1.17760  0.64390 -0.32840 11.00000 -1.20000
AFIX    0
C5A   1  0.95180  0.66450 -0.20290 =
       11.00000   0.0210   0.0190   0.0220  -0.0018   0.0050   0.0013
C6A   1  0.89960  0.64550 -0.08510 =
       11.00000   0.0230   0.0150   0.0310  -0.0020   0.0063  -0.0014
AFIX   43
H6A   2  0.76940  0.66970 -0.05750 11.00000 -1.20000
AFIX    0
C11A  1  0.98090  0.56670  0.11990 =
       11.00000   0.0320   0.0210   0.0260  -0.0010   0.0040  -0.0040
HKLF 4
END
;
