# Supplementary material for: 4-[(4-Amino­phen­yl)sulfon­yl]aniline–3,5-dinitro­benzoic acid (1/1)
Source: Acta Crystallogr Sect E Struct Rep Online. 2012 Feb 10;68(Pt 3):o669. doi: 10.1107/S1600536812004709 (PMC3295457; doi:10.1107/S1600536812004709)
Supplement: Supplementary file 2 [file e-68-0o669-Isup2.hkl]

#
# h,k,l, Fc-squared, Fo-squared, sigma(Fo-squared) and status flag
#
data_I
_shelx_title ' gs11gs47_DAPSDNBA'
_shelx_refln_list_code          4
_shelx_F_calc_maximum      131.73
_exptl_crystal_F_000       476.00
_reflns_d_resolution_high  0.8107
 
loop_
 _symmetry_equiv_pos_as_xyz
 'x, y, z'
 '-x, y+1/2, -z'
 
_cell_length_a     5.8222
_cell_length_b    15.5982
_cell_length_c    10.7299
_cell_angle_alpha  90.000
_cell_angle_beta   97.693
_cell_angle_gamma  90.000
 
_shelx_F_squared_multiplier     1.000
 
loop_
 _refln_index_h
 _refln_index_k
 _refln_index_l
 _refln_F_squared_calc
 _refln_F_squared_meas
 _refln_F_squared_sigma
 _refln_observed_status
   0 -18   0      129.66      101.64     38.93 o
   1 -18   0       29.13       51.02     38.27 o
   1 -17   0       21.60       39.40     30.41 o
   3 -17   0      105.91      106.10     34.63 o
   0 -16   0       77.01       74.38     33.12 o
   1 -16   0      121.46      130.28     23.47 o
   2 -16   0       32.16       51.45     33.99 o
   3 -16   0        5.29       37.62     31.21 o
   1 -15   0       29.09       29.89     20.90 o
   2 -15   0      124.47      136.23     23.38 o
   3 -15   0       84.63       89.44     29.61 o
   4 -15   0        3.52       36.12     32.18 o
   0 -14   0      853.41      886.48     34.10 o
   1 -14   0      115.42      102.42     19.84 o
   2 -14   0       12.32       11.31     20.98 o
   3 -14   0       88.93      102.58     21.22 o
   4 -14   0        2.31       28.11     29.85 o
   1 -13   0      822.76      812.18     22.80 o
   2 -13   0      201.19      175.78     20.06 o
   3 -13   0      206.63      221.28     34.65 o
   4 -13   0       34.51       65.82     28.29 o
   5 -13   0       67.16       93.36     33.96 o
   0 -12   0     1009.54      998.02     30.52 o
   1 -12   0      507.47      470.64     19.43 o
   2 -12   0       30.63       30.96     18.38 o
   3 -12   0      230.89      220.78     19.34 o
   4 -12   0        6.22       18.27     26.48 o
   5 -12   0        3.61       16.16     31.49 o
   1 -11   0      246.49      228.31     16.39 o
   2 -11   0      112.38      108.25     17.75 o
   3 -11   0      461.61      481.67     20.06 o
   4 -11   0       37.37       60.04     25.30 o
   5 -11   0       14.49       39.72     29.41 o
   0 -10   0     1989.22     2064.85     30.86 o
   1 -10   0       63.43       57.32     13.78 o
   2 -10   0      266.20      280.88     17.08 o
   3 -10   0      680.95      703.55     20.78 o
   4 -10   0       20.83       48.67     23.80 o
   5 -10   0        1.47       13.35     27.66 o
   6 -10   0       52.44      101.59     36.26 o
   1  -9   0      515.67      522.95     29.75 o
   2  -9   0       35.13       33.56     10.96 o
   3  -9   0      170.21      158.23     13.29 o
   4  -9   0      309.17      305.77     25.58 o
   5  -9   0       52.60       57.58     26.48 o
   6  -9   0       13.54       21.72     33.50 o
   0  -8   0      265.94      233.56     16.15 o
   1  -8   0      475.08      512.49     41.96 o
   2  -8   0      575.38      592.71     21.46 o
   3  -8   0       53.11       61.28     14.16 o
   4  -8   0      676.62      649.91     27.25 o
   5  -8   0      521.06      503.44     29.70 o
   6  -8   0        3.64       -0.64     31.51 o
   1  -7   0     1256.86     1403.74     56.44 o
   2  -7   0       20.77       17.06      8.92 o
   3  -7   0      468.95      499.22     29.66 o
   4  -7   0      919.05      861.10     27.86 o
   5  -7   0      168.92      161.98     25.24 o
   6  -7   0        9.42      -10.39     29.90 o
   0  -6   0     1797.32     1731.52     31.57 o
   1  -6   0      105.06      115.65      9.50 o
   2  -6   0      180.65      198.83      9.52 o
   3  -6   0      442.52      425.88     30.62 o
   4  -6   0      322.47      309.95     21.89 o
   5  -6   0      163.59      177.38     18.68 o
   6  -6   0       23.08       28.56     29.95 o
   1  -5   0      606.10      635.49     10.66 o
   2  -5   0      168.93      176.29      8.82 o
   3  -5   0      904.00      915.08     32.24 o
   4  -5   0     1670.68     1710.98     30.88 o
   5  -5   0     1044.72     1004.02     26.71 o
   6  -5   0       20.84       49.91     29.27 o
   0  -4   0     9539.18    10307.32     66.25 o
   1  -4   0      439.92      506.57     18.11 o
   2  -4   0       11.62       10.85      6.19 o
   3  -4   0       54.02       56.44     12.59 o
   4  -4   0       89.16       95.09     19.26 o
   5  -4   0      302.37      301.02     26.07 o
   6  -4   0       22.89       23.03     20.59 o
   1  -3   0     1520.48     1684.65     14.57 o
   2  -3   0      734.15      794.02     11.28 o
   3  -3   0      123.99      122.33     12.86 o
   4  -3   0      876.36      848.70     24.65 o
   5  -3   0      199.03      195.66     17.79 o
   6  -3   0       24.76       21.07     20.01 o
   7  -3   0       10.38       43.15     34.63 o
   1  -2   0     3277.27     3391.50     17.35 o
   2  -2   0     1654.00     1736.71     12.85 o
   3  -2   0       94.50      104.52     13.01 o
   4  -2   0      645.30      666.92     39.35 o
   5  -2   0       40.35       33.37     16.41 o
   6  -2   0       42.64       41.48     19.74 o
   7  -2   0      127.09      166.99     25.45 o
   1  -1   0     1769.99     1911.58     11.65 o
   2  -1   0      692.44      726.49     15.42 o
   3  -1   0      311.22      318.80     11.44 o
   4  -1   0      182.81      181.55     13.94 o
   5  -1   0       12.84        9.22     16.38 o
   6  -1   0       45.89       46.12     19.33 o
   7  -1   0        4.68       27.22     36.47 o
   1   0   0     5635.11     6424.10     50.11 o
   2   0   0       67.89       47.57      8.61 o
   3   0   0      230.53      249.39     11.41 o
   4   0   0       10.61       13.64     12.70 o
   5   0   0        7.74       -0.73     16.01 o
   6   0   0        1.82       20.38     29.16 o
   7   0   0       90.58      136.39     36.55 o
   1   1   0     1780.16     1956.32     18.24 o
   2   1   0      674.89      691.42      9.48 o
   3   1   0      321.78      349.09     11.31 o
   4   1   0      176.84      176.10     13.56 o
   5   1   0       12.27       11.49     24.84 o
   6   1   0       47.03       57.31     29.85 o
   7   1   0        4.75       35.96     35.80 o
   1   2   0     3268.83     3414.55     26.88 o
   2   2   0     1666.78     1815.85     13.81 o
   3   2   0       96.59      105.64     10.56 o
   4   2   0      646.32      628.74     23.95 o
   5   2   0       39.02       18.40     24.23 o
   6   2   0       40.66       50.07     30.12 o
   7   2   0      125.33      160.36     37.51 o
   1   3   0     1533.55     1744.68     17.05 o
   2   3   0      751.90      809.72      8.23 o
   3   3   0      124.31      119.68     15.21 o
   4   3   0      868.02      841.77     24.83 o
   5   3   0      191.99      193.88     26.19 o
   6   3   0       24.39       30.93     29.85 o
   7   3   0       10.41       55.69     36.35 o
   0   4   0     9610.78    10675.58    111.11 o
   1   4   0      448.59      509.66     12.24 o
   2   4   0       12.71       19.17      6.74 o
   3   4   0       55.26       44.46      6.68 o
   4   4   0       88.91      103.55     21.51 o
   5   4   0      303.61      275.59     26.85 o
   6   4   0       21.53       25.62     29.78 o
   1   5   0      612.65      617.10      8.65 o
   2   5   0      172.88      191.05     10.74 o
   3   5   0      903.55      912.09     12.50 o
   4   5   0     1669.21     1709.45     32.17 o
   5   5   0     1037.25     1031.92     31.85 o
   6   5   0       21.32       30.51     31.08 o
   0   6   0     1762.92     1859.79     19.65 o
   1   6   0      112.83      116.14      7.52 o
   2   6   0      186.78      202.29     16.08 o
   3   6   0      443.55      451.82     19.81 o
   4   6   0      324.61      376.94     24.29 o
   5   6   0      167.51      196.09     27.04 o
   6   6   0       25.10       36.73     32.01 o
   1   7   0     1264.53     1354.58     12.41 o
   2   7   0       21.56       18.25     15.05 o
   3   7   0      471.69      485.65     21.73 o
   4   7   0      909.59      878.13     28.95 o
   5   7   0      166.17      157.79     28.06 o
   6   7   0        8.84       22.60     32.86 o
   0   8   0      253.95      249.31     16.26 o
   1   8   0      466.33      485.35     22.05 o
   2   8   0      585.71      578.10     20.52 o
   3   8   0       54.11       37.91     20.69 o
   4   8   0      675.64      602.37     29.26 o
   5   8   0      524.71      503.22     31.39 o
   6   8   0        3.93      -11.97     33.55 o
   1   9   0      517.85      539.63     12.11 o
   2   9   0       37.67       31.28     22.33 o
   3   9   0      164.01      156.57     23.41 o
   4   9   0      317.86      338.54     27.49 o
   5   9   0       54.95       37.14     29.71 o
   6   9   0       13.91       34.17     35.09 o
   0  10   0     1979.87     1954.98     27.10 o
   1  10   0       58.85       72.06     12.28 o
   2  10   0      259.52      249.08     26.50 o
   3  10   0      684.78      649.58     28.09 o
   4  10   0       20.52       31.72     26.03 o
   5  10   0        1.86       10.59     31.29 o
   6  10   0       54.43       76.31     37.82 o
   1  11   0      251.20      244.80     28.82 o
   2  11   0      115.27      115.73     36.60 o
   3  11   0      475.63      476.24     28.13 o
   4  11   0       40.87       56.20     28.19 o
   5  11   0       13.94       28.84     32.23 o
   0  12   0     1001.51      984.28     28.04 o
   1  12   0      499.89      500.12     21.09 o
   2  12   0       28.99       36.24     37.22 o
   3  12   0      228.53      233.07     27.12 o
   4  12   0        6.48       23.08     29.37 o
   5  12   0        4.14       23.37     33.35 o
   1  13   0      829.26      809.90     22.23 o
   2  13   0      201.88      217.08     55.29 o
   3  13   0      204.03      221.25     29.29 o
   4  13   0       32.50       58.93     31.60 o
   5  13   0       64.21       77.55     36.48 o
   0  14   0      873.43      942.58     30.29 o
   1  14   0      120.14      128.12     23.66 o
   2  14   0       11.37        1.30     23.26 o
   3  14   0       90.62      157.81     30.75 o
   4  14   0        2.26       36.45     33.46 o
   1  15   0       30.22       52.05     23.51 o
   2  15   0      123.84      137.04     25.68 o
   3  15   0       88.62      167.42     35.16 o
   4  15   0        3.30       76.34     36.12 o
   0  16   0       78.84      227.81     38.90 o
   1  16   0      125.18      167.74     25.61 o
   2  16   0       34.07       -3.55     27.12 o
   3  16   0        5.01       20.62     38.07 o
   1  17   0       20.40       55.10     27.31 o
   2  17   0       41.94       44.18     29.42 o
   3  17   0      104.67      117.52     42.90 o
   0  18   0      124.84      281.58     45.28 o
   1  18   0       29.28       72.36     46.90 o
   2  18   0       78.65       49.64     37.34 o
   1  19   0       10.82      166.72    102.52 o
  -1 -19   1       63.72       60.32     42.72 o
  -2 -18   1       53.46       51.07     40.84 o
  -1 -18   1        0.08       11.62     38.45 o
   1 -18   1      141.86      172.37     40.99 o
   2 -18   1       89.68       81.03     44.16 o
  -3 -17   1       12.46       30.82     26.14 o
  -2 -17   1        7.85       33.06     37.60 o
  -1 -17   1      247.64      311.74     37.88 o
   1 -17   1       18.60       21.25     36.14 o
   2 -17   1       21.36        3.63     40.64 o
   3 -17   1        8.28       43.06     34.40 o
  -3 -16   1        5.13       25.39     24.00 o
  -2 -16   1      105.54      127.42     35.09 o
  -1 -16   1       64.48      100.78     33.42 o
   0 -16   1      299.22      305.29     35.18 o
   1 -16   1        5.43        2.30     32.92 o
   2 -16   1       10.87       -4.21     37.23 o
   3 -16   1       23.70       51.47     24.59 o
  -4 -15   1      199.04      225.31     34.16 o
  -3 -15   1      119.22      114.84     22.87 o
  -2 -15   1      456.52      501.41     34.82 o
  -1 -15   1       25.56       33.85     29.14 o
   1 -15   1      115.48       87.94     31.24 o
   2 -15   1        4.50        0.85     34.25 o
   3 -15   1        8.94       35.04     23.19 o
   4 -15   1        8.43       30.72     32.84 o
  -4 -14   1       27.91       46.44     23.44 o
  -3 -14   1        0.97       15.59     20.47 o
  -2 -14   1      237.60      263.92     31.23 o
  -1 -14   1       84.86       82.30     27.53 o
   0 -14   1       77.90       56.61     19.59 o
   1 -14   1      344.89      320.62     21.09 o
   2 -14   1       45.03       33.61     31.47 o
   3 -14   1       26.48       25.71     21.37 o
   4 -14   1      117.09      127.72     31.75 o
  -5 -13   1       28.82       32.38     32.85 o
  -4 -13   1       82.37       84.86     22.57 o
  -3 -13   1      369.94      329.26     27.69 o
  -2 -13   1       31.35       28.19     25.97 o
  -1 -13   1      896.50      867.35     29.55 o
   0 -13   1      418.47      380.60     21.51 o
   1 -13   1      122.73      110.47     19.30 o
   2 -13   1       20.54       15.21     28.98 o
   3 -13   1       36.35       43.48     19.79 o
   4 -13   1       80.31       95.05     29.72 o
   5 -13   1       84.77      101.09     34.67 o
  -5 -12   1       42.06       52.19     30.24 o
  -4 -12   1      401.76      437.91     25.71 o
  -3 -12   1       65.08       59.26     18.07 o
  -2 -12   1       74.89       79.43     25.44 o
  -1 -12   1       99.48       81.16     17.00 o
   0 -12   1      198.34      177.91     17.37 o
   1 -12   1      191.20      199.26     17.82 o
   2 -12   1       43.52       34.37     27.51 o
   3 -12   1      151.10      136.40     19.16 o
   4 -12   1      232.16      272.33     29.79 o
   5 -12   1       14.73       33.56     31.77 o
  -5 -11   1       48.53       50.89     29.49 o
  -4 -11   1      266.72      255.24     20.84 o
  -3 -11   1      455.19      447.59     39.08 o
  -2 -11   1       40.18       53.99     16.82 o
  -1 -11   1      196.59      182.22     15.79 o
   0 -11   1     1132.27     1147.03     39.23 o
   1 -11   1       63.51       58.96     15.28 o
   2 -11   1       87.86       60.74     25.03 o
   3 -11   1      235.50      198.75     18.13 o
   4 -11   1       98.55       89.28     26.44 o
   5 -11   1       38.83       50.96     30.25 o
  -6 -10   1       14.50       13.48     34.82 o
  -5 -10   1      106.54      110.14     28.48 o
  -4 -10   1      839.84      828.04     30.52 o
  -3 -10   1      803.94      752.18     27.00 o
  -2 -10   1      122.35      115.54     14.60 o
  -1 -10   1       62.50       65.63     13.34 o
   0 -10   1       38.43       35.44      7.37 o
   1 -10   1      116.56       95.31     14.21 o
   2 -10   1        7.79        6.08     15.76 o
   3 -10   1      165.69      140.19     17.38 o
   4 -10   1       29.28       37.83     23.57 o
   5 -10   1       20.27       33.07     28.90 o
  -6  -9   1        2.55       35.75     33.71 o
  -5  -9   1       61.70       75.57     26.28 o
  -4  -9   1      236.22      239.47     28.06 o
  -3  -9   1      359.73      375.13     22.53 o
  -2  -9   1      233.26      209.34     13.54 o
  -1  -9   1      246.91      235.39     16.90 o
   0  -9   1      259.69      222.41     10.12 o
   1  -9   1      194.57      170.08      9.74 o
   2  -9   1      384.95      383.29     12.90 o
   3  -9   1      316.95      279.85     31.87 o
   4  -9   1      572.39      518.53     27.59 o
   5  -9   1       27.88       50.84     26.76 o
   6  -9   1      115.93      148.52     34.89 o
  -6  -8   1       80.70       98.61     32.15 o
  -5  -8   1       88.99       76.47     25.07 o
  -4  -8   1      471.69      410.14     27.01 o
  -3  -8   1      185.96      189.45     15.17 o
  -2  -8   1        1.39       -1.14      8.20 o
  -1  -8   1      181.85      162.57     10.83 o
   0  -8   1      243.90      234.91     11.23 o
   1  -8   1     1957.50     1925.95     56.86 o
   2  -8   1     1305.64     1338.73     19.40 o
   3  -8   1      519.70      491.16     23.08 o
   4  -8   1     1388.11     1336.95     32.58 o
   5  -8   1       72.14       71.59     25.49 o
   6  -8   1        0.37       18.49     32.68 o
  -6  -7   1        7.00       27.25     30.51 o
  -5  -7   1        9.05       15.28     24.60 o
  -4  -7   1      128.19      140.28     15.99 o
  -3  -7   1        8.81        7.73     12.73 o
  -2  -7   1       37.13       43.06      7.93 o
  -1  -7   1       27.36        7.65      6.61 o
   0  -7   1      324.92      302.27     16.73 o
   1  -7   1      317.00      334.57     10.97 o
   2  -7   1      243.87      271.66     13.72 o
   3  -7   1      118.95      121.08     12.96 o
   4  -7   1      288.98      291.93     23.92 o
   5  -7   1      206.04      183.35     26.15 o
   6  -7   1        3.78       12.15     31.46 o
  -6  -6   1       13.38       41.35     28.95 o
  -5  -6   1       78.49       73.23     24.02 o
  -4  -6   1      339.65      340.61     13.47 o
  -3  -6   1      546.56      510.84     14.27 o
  -2  -6   1     1165.97     1192.55     17.62 o
  -1  -6   1      650.90      689.21     24.85 o
   0  -6   1      613.45      579.86     20.74 o
   1  -6   1      251.84      249.67     13.11 o
   2  -6   1      528.15      511.69     10.53 o
   3  -6   1      262.78      249.52     13.80 o
   4  -6   1      707.03      640.49     25.22 o
   5  -6   1       39.38       43.09     24.23 o
   6  -6   1       15.60        9.04     30.07 o
  -6  -5   1       72.46       85.80     21.83 o
  -5  -5   1      113.76      111.09     23.65 o
  -4  -5   1      122.06      128.85     11.91 o
  -3  -5   1        0.80       -0.44     10.38 o
  -2  -5   1      769.13      856.79     10.23 o
  -1  -5   1      362.88      345.17      8.67 o
   0  -5   1     2500.33     2491.75     61.27 o
   1  -5   1     7918.15     8391.75     25.32 o
   2  -5   1      102.90      103.35      7.34 o
   3  -5   1       80.08       89.41     10.06 o
   4  -5   1      206.67      203.48     15.37 o
   5  -5   1       30.31       35.30     17.57 o
   6  -5   1        8.28       29.75     28.90 o
  -7  -4   1        7.82       48.11     35.31 o
  -6  -4   1      150.07      166.48     21.15 o
  -5  -4   1       22.08       22.23     22.73 o
  -4  -4   1      613.42      622.31     27.55 o
  -3  -4   1      965.14     1048.41     70.96 o
  -2  -4   1      204.96      175.92      7.66 o
  -1  -4   1       40.42       44.82      6.16 o
   0  -4   1     6151.36     6521.82     31.18 o
   1  -4   1    17352.53    18535.82    169.15 o
   2  -4   1      421.41      427.10      8.06 o
   3  -4   1      323.19      304.96      8.20 o
   4  -4   1      267.60      266.04     19.48 o
   5  -4   1      164.11      169.34     17.84 o
   6  -4   1      144.65      175.24     30.06 o
  -7  -3   1       40.76       45.53     26.65 o
  -6  -3   1       11.55       -4.90     19.88 o
  -5  -3   1      102.36       99.80     22.22 o
  -4  -3   1      526.17      524.09     31.43 o
  -3  -3   1      551.42      608.52     17.27 o
  -2  -3   1      146.31      117.51      7.00 o
  -1  -3   1      691.88      790.41     16.15 o
   0  -3   1     1365.73     1459.03     16.22 o
   1  -3   1     7802.85     8571.83     29.13 o
   2  -3   1      455.83      464.73      8.02 o
   3  -3   1      298.94      263.03     16.33 o
   4  -3   1      154.59      174.30     14.76 o
   5  -3   1      753.09      794.31     46.90 o
   6  -3   1      145.84      137.68     21.44 o
  -7  -2   1       60.09       69.63     36.35 o
  -6  -2   1      131.57      140.45     20.66 o
  -5  -2   1       23.01       17.22     16.23 o
  -4  -2   1      260.47      250.07     14.51 o
  -3  -2   1      558.16      630.82     33.08 o
  -2  -2   1      916.93      959.63     19.16 o
  -1  -2   1      801.63      774.82     17.99 o
   0  -2   1      618.17      586.98     10.29 o
   1  -2   1     5800.89     5894.31     49.22 o
   2  -2   1      234.73      243.02      6.08 o
   3  -2   1      283.72      284.37      9.40 o
   4  -2   1      497.45      503.42     16.18 o
   5  -2   1      251.06      235.76     17.78 o
   6  -2   1       54.28       42.59     20.41 o
  -7  -1   1       69.92       96.76     36.74 o
  -6  -1   1        2.47       14.74     19.52 o
  -5  -1   1       97.37       81.22     16.45 o
  -4  -1   1      394.14      373.43     20.06 o
  -3  -1   1      647.22      657.88      9.21 o
  -2  -1   1     1051.48     1062.91     35.77 o
  -1  -1   1      284.45      296.82      7.92 o
   1  -1   1     3079.18     3310.05     63.74 o
   2  -1   1      854.05      839.51     18.75 o
   3  -1   1      493.23      541.96     15.61 o
   4  -1   1      124.98      126.39     13.89 o
   5  -1   1      556.45      557.89     24.53 o
   6  -1   1      137.15      148.20     22.61 o
   7  -1   1        3.37       53.25     36.59 o
  -7   0   1        8.89        1.87     34.87 o
  -6   0   1        1.57        4.80     29.43 o
  -5   0   1        1.27       -3.81     18.20 o
  -4   0   1      529.01      519.85     15.23 o
  -3   0   1     3029.63     3074.18     28.96 o
  -2   0   1       32.79       32.21      4.11 o
  -1   0   1      991.67     1161.51     15.56 o
   1   0   1       77.13       74.19      5.13 o
   2   0   1      357.71      376.04      9.71 o
   3   0   1      540.84      519.22      9.41 o
   4   0   1       66.64       51.49     13.35 o
   5   0   1       23.28       27.20     16.49 o
   6   0   1       14.07       41.48     20.12 o
   7   0   1        4.92       34.38     37.51 o
  -7   1   1       68.25       81.28     35.80 o
  -6   1   1        2.52        1.48     29.18 o
  -5   1   1       97.55       68.83     25.72 o
  -4   1   1      398.94      342.14     32.08 o
  -3   1   1      646.81      654.21      9.43 o
  -2   1   1     1066.69     1089.22     12.94 o
  -1   1   1      288.40      297.20      7.96 o
   1   1   1     3057.38     3319.07     13.44 o
   2   1   1      857.78      890.79     15.86 o
   3   1   1      497.85      532.52     12.02 o
   4   1   1      126.04      103.16     10.37 o
   5   1   1      562.18      565.56     44.20 o
   6   1   1      136.60      162.15     31.26 o
   7   1   1        3.88       -1.40     38.03 o
  -7   2   1       58.08       73.03     36.79 o
  -6   2   1      130.53      145.37     29.54 o
  -5   2   1       20.38       21.57     25.42 o
  -4   2   1      258.51      251.20     10.53 o
  -3   2   1      551.84      619.75     15.71 o
  -2   2   1      909.72      924.23     21.70 o
  -1   2   1      803.61      794.01     18.28 o
   0   2   1      631.63      635.42     10.80 o
   1   2   1     5805.57     5923.65    101.22 o
   2   2   1      232.88      261.38      7.19 o
   3   2   1      287.15      273.15      9.31 o
   4   2   1      499.45      520.25     13.00 o
   5   2   1      249.46      300.28     26.12 o
   6   2   1       54.13       88.24     30.24 o
  -7   3   1       40.13       53.85     36.36 o
  -6   3   1       10.81       22.82     28.86 o
  -5   3   1      102.36       86.36     24.80 o
  -4   3   1      519.77      523.65     17.51 o
  -3   3   1      565.69      598.35     18.50 o
  -2   3   1      141.64      116.70      7.68 o
  -1   3   1      715.24      796.13     17.23 o
   0   3   1     1380.16     1480.95      8.96 o
   1   3   1     7840.93     8610.47    104.62 o
   2   3   1      457.00      500.10     28.18 o
   3   3   1      299.30      288.18      8.57 o
   4   3   1      158.84      182.01     22.01 o
   5   3   1      753.78      841.02     29.94 o
   6   3   1      148.73      148.55     31.74 o
  -7   4   1        7.51       43.03     36.61 o
  -6   4   1      145.70      111.29     31.10 o
  -5   4   1       21.16       33.96     24.58 o
  -4   4   1      629.20      660.02     27.74 o
  -3   4   1      971.12     1040.49     50.97 o
  -2   4   1      201.93      189.41      8.23 o
  -1   4   1       40.81       38.85      6.57 o
   0   4   1     6111.90     6410.89    140.48 o
   1   4   1    17278.01    18733.64    174.24 o
   2   4   1      426.74      455.82     31.64 o
   3   4   1      329.31      320.11      9.74 o
   4   4   1      261.17      258.01     23.04 o
   5   4   1      161.55      187.06     27.17 o
   6   4   1      144.43      137.80     32.89 o
  -6   5   1       72.92       86.03     30.89 o
  -5   5   1      113.64       95.23     24.96 o
  -4   5   1      125.26      130.82     15.84 o
  -3   5   1        0.37        5.67      8.77 o
  -2   5   1      787.57      869.71     22.27 o
  -1   5   1      348.53      330.72     17.90 o
   0   5   1     2509.34     2503.82     16.90 o
   1   5   1     7903.35     8456.59    138.37 o
   2   5   1      101.96       97.13     14.54 o
   3   5   1       80.50       82.65     10.99 o
   4   5   1      207.15      187.24     23.75 o
   5   5   1       29.79       25.37     26.62 o
   6   5   1        8.64      -12.46     32.49 o
  -6   6   1       14.81       64.06     30.65 o
  -5   6   1       83.90       94.03     26.19 o
  -4   6   1      335.31      336.54     17.34 o
  -3   6   1      544.97      536.77     14.87 o
  -2   6   1     1162.89     1210.35     28.37 o
  -1   6   1      651.40      658.06     16.28 o
   0   6   1      602.79      606.54      7.33 o
   1   6   1      257.04      250.14      8.56 o
   2   6   1      517.80      484.55     17.85 o
   3   6   1      272.08      259.74     19.51 o
   4   6   1      717.81      688.35     28.23 o
   5   6   1       40.17       19.36     27.23 o
   6   6   1       15.63       -1.75     32.69 o
  -6   7   1        7.39       62.11     31.41 o
  -5   7   1        9.03       29.35     25.27 o
  -4   7   1      125.04      148.61     23.77 o
  -3   7   1        7.69       10.47     12.81 o
  -2   7   1       33.14       31.88      5.33 o
  -1   7   1       28.30       23.86      7.74 o
   0   7   1      328.90      321.51      6.85 o
   1   7   1      323.36      338.38      8.55 o
   2   7   1      241.57      275.90     17.22 o
   3   7   1      119.91      113.15     20.29 o
   4   7   1      288.55      259.32     26.74 o
   5   7   1      210.12      191.18     29.50 o
   6   7   1        3.71       -5.14     33.39 o
  -6   8   1       80.69      123.17     33.75 o
  -5   8   1       84.57       97.88     27.76 o
  -4   8   1      468.31      460.88     26.65 o
  -3   8   1      185.34      212.79     21.07 o
  -2   8   1        1.64       -3.74      9.37 o
  -1   8   1      180.87      177.15     13.62 o
   0   8   1      240.49      267.02     11.70 o
   1   8   1     1964.24     1881.09    104.66 o
   2   8   1     1333.08     1358.54     25.05 o
   3   8   1      520.06      523.87     24.34 o
   4   8   1     1397.62     1337.82     33.77 o
   5   8   1       73.10       73.61     29.75 o
   6   8   1        0.37       34.39     35.01 o
  -6   9   1        2.27       40.05     35.16 o
  -5   9   1       61.67       67.36     28.92 o
  -4   9   1      232.58      230.21     26.62 o
  -3   9   1      352.74      344.87     24.40 o
  -2   9   1      234.98      228.57     15.68 o
  -1   9   1      249.78      252.91     13.58 o
   0   9   1      270.93      255.04     12.65 o
   1   9   1      197.20      164.30     12.98 o
   2   9   1      382.54      397.69     21.64 o
   3   9   1      316.33      258.78     24.14 o
   4   9   1      571.54      549.55     29.47 o
   5   9   1       25.34       43.58     30.45 o
   6   9   1      112.69      172.03     37.76 o
  -6  10   1       16.07       18.12     36.39 o
  -5  10   1      109.31      100.55     31.59 o
  -4  10   1      836.39      880.30     32.13 o
  -3  10   1      806.94      752.93     28.30 o
  -2  10   1      123.74      109.99     17.21 o
  -1  10   1       63.64       87.33     21.49 o
   0  10   1       38.32       73.27     13.78 o
   1  10   1      123.48      128.77     12.40 o
   2  10   1        9.22       28.15     21.77 o
   3  10   1      166.73      161.60     26.24 o
   4  10   1       26.88       34.27     26.58 o
   5  10   1       19.62       45.42     31.23 o
  -5  11   1       48.36       40.47     31.91 o
  -4  11   1      262.00      249.90     29.28 o
  -3  11   1      444.57      439.29     27.58 o
  -2  11   1       39.07       33.03     25.78 o
  -1  11   1      198.09      209.04     31.27 o
   0  11   1     1146.54     1208.11     16.29 o
   1  11   1       60.76       66.41     14.31 o
   2  11   1       87.18      106.28     24.81 o
   3  11   1      234.31      230.43     26.58 o
   4  11   1       95.20       92.18     28.33 o
   5  11   1       39.43       67.39     33.28 o
  -5  12   1       38.90       26.59     33.68 o
  -4  12   1      403.04      418.60     31.37 o
  -3  12   1       64.83       74.59     25.67 o
  -2  12   1       76.50       86.73     21.98 o
  -1  12   1       98.33       87.04     18.06 o
   0  12   1      198.47      209.40     17.50 o
   1  12   1      199.64      210.87     15.77 o
   2  12   1       45.38       53.01     27.88 o
   3  12   1      145.02      145.56     27.82 o
   4  12   1      234.20      295.89     32.69 o
   5  12   1       15.51       46.80     34.49 o
  -5  13   1       28.65       37.21     35.38 o
  -4  13   1       81.39       84.43     30.76 o
  -3  13   1      377.91      382.00     30.10 o
  -2  13   1       34.94       52.77     20.74 o
  -1  13   1      902.26      872.33     37.30 o
   0  13   1      413.12      448.44     26.10 o
   1  13   1      122.60      155.96     22.70 o
   2  13   1       20.73       -8.23     29.19 o
   3  13   1       36.60       52.15     29.37 o
   4  13   1       79.78      104.28     33.17 o
   5  13   1       84.70      109.86     37.85 o
  -4  14   1       26.24       58.90     32.73 o
  -3  14   1        0.98       33.80     30.29 o
  -2  14   1      237.40      301.53     26.19 o
  -1  14   1       84.73      101.66     18.34 o
   0  14   1       80.27      114.52     26.04 o
   1  14   1      341.26      362.24     24.85 o
   2  14   1       48.99       64.78     31.51 o
   3  14   1       25.27       52.30     32.58 o
   4  14   1      115.12      150.09     34.95 o
  -4  15   1      197.91      240.15     36.21 o
  -3  15   1      120.79      164.61     33.50 o
  -2  15   1      463.37      522.33     42.64 o
  -1  15   1       22.41       44.91     18.45 o
   0  15   1      256.83      367.01     29.08 o
   1  15   1      114.07      144.27     24.44 o
   2  15   1        4.34        4.05     34.77 o
   3  15   1        8.38        3.38     35.95 o
   4  15   1        9.37       56.75     38.50 o
  -3  16   1        5.88       51.83     36.47 o
  -2  16   1      107.46      122.89     27.01 o
  -1  16   1       63.76      113.29     34.86 o
   0  16   1      292.46      442.71     48.45 o
   1  16   1        6.82       59.97     26.07 o
   2  16   1       12.06       43.02     37.15 o
   3  16   1       25.18       40.18     39.39 o
  -3  17   1       13.24       -9.70     41.46 o
  -2  17   1        6.53       15.03     28.56 o
  -1  17   1      243.12      366.41     44.79 o
   0  17   1       84.20      270.26     31.05 o
   1  17   1       19.77       39.48     27.94 o
   2  17   1       21.62       34.87     40.56 o
   3  17   1        7.86       20.32     41.80 o
  -2  18   1       52.40       74.07     49.06 o
  -1  18   1        0.08       88.49     47.04 o
   0  18   1       79.60      270.94     51.31 o
   1  18   1      141.83      176.95     48.14 o
   2  18   1       92.00      130.72     45.50 o
  -1  19   1       59.40      182.01     37.21 o
   0  19   1       37.72      220.15     42.00 o
   0 -19   2      162.46      158.81     45.26 o
  -2 -18   2      120.26      103.74     27.88 o
  -1 -18   2       21.66       36.17     39.15 o
   0 -18   2        0.26       24.06     39.01 o
   1 -18   2       31.72       12.67     40.07 o
   2 -18   2       37.95        5.93     46.05 o
  -3 -17   2       14.16       35.75     26.79 o
  -2 -17   2      281.83      308.01     65.14 o
  -1 -17   2       45.09       83.33     36.41 o
   0 -17   2      124.11      115.98     36.80 o
   1 -17   2      100.56      109.33     37.72 o
   2 -17   2       83.20       76.52     42.66 o
   3 -17   2       15.26       19.92     34.62 o
  -3 -16   2      275.72      279.24     26.72 o
  -2 -16   2       56.41       95.73     22.98 o
  -1 -16   2       39.81       31.22     32.58 o
   0 -16   2      136.29      179.50     34.36 o
   1 -16   2        6.30        7.11     33.25 o
   2 -16   2       24.06       21.24     38.56 o
   3 -16   2        2.62       16.36     31.42 o
  -4 -15   2      174.82      185.18     26.08 o
  -3 -15   2      210.08      191.10     32.19 o
  -2 -15   2      100.96       98.31     21.50 o
  -1 -15   2        8.56       18.73     28.81 o
   1 -15   2      155.15      121.37     31.30 o
   2 -15   2       55.23       42.91     35.26 o
   3 -15   2       11.37       39.16     23.66 o
   4 -15   2       13.67       10.31     33.41 o
  -4 -14   2       57.25       50.89     24.17 o
  -3 -14   2      404.38      420.23     32.23 o
  -2 -14   2      482.12      414.56     39.91 o
  -1 -14   2       14.68       17.24     25.96 o
   0 -14   2      303.74      293.36     28.23 o
   1 -14   2       98.25       66.28     27.94 o
   2 -14   2      215.02      197.30     33.52 o
   3 -14   2       63.03       73.89     22.25 o
   4 -14   2      198.47      164.04     33.12 o
  -5 -13   2       11.55       25.01     32.20 o
  -4 -13   2       39.07       50.12     22.58 o
  -3 -13   2      253.78      253.52     20.87 o
  -2 -13   2      299.69      297.37     32.08 o
  -1 -13   2      317.05      309.49     27.03 o
   1 -13   2      205.57      189.35     26.24 o
   2 -13   2       96.60       98.10     29.02 o
   3 -13   2       14.12       22.41     19.92 o
   4 -13   2       65.88       89.25     30.27 o
  -5 -12   2       78.05       82.23     24.06 o
  -4 -12   2       12.55       23.79     21.17 o
  -3 -12   2      377.72      369.87     30.55 o
  -2 -12   2       57.39       61.80     16.78 o
  -1 -12   2      284.77      271.10     24.15 o
   0 -12   2       42.64       10.58     22.12 o
   1 -12   2       47.75       41.32     23.38 o
   2 -12   2      473.81      414.55     28.70 o
   3 -12   2      206.47      197.73     19.76 o
   4 -12   2      101.54       95.36     28.30 o
   5 -12   2      113.52      135.45     33.45 o
  -5 -11   2       76.22       88.70     22.66 o
  -4 -11   2      501.81      518.06     42.96 o
  -3 -11   2       42.05       49.59     16.98 o
  -2 -11   2       11.47       14.04     10.11 o
  -1 -11   2      426.30      300.04     57.94 o
   0 -11   2      866.75      801.38     25.31 o
   1 -11   2      168.32      152.58     21.96 o
   2 -11   2      103.72      117.37     24.94 o
   3 -11   2       80.92       93.67     17.65 o
   4 -11   2        4.82       28.02     25.95 o
   5 -11   2       69.25       73.99     31.07 o
  -6 -10   2       21.19       51.72     35.63 o
  -5 -10   2      109.73       94.43     28.46 o
  -4 -10   2      234.49      229.09     19.05 o
  -3 -10   2      346.48      341.81     29.95 o
  -2 -10   2      333.44      326.43     12.35 o
  -1 -10   2        0.87        1.12      7.55 o
   0 -10   2      218.04      209.47     18.95 o
   1 -10   2       19.70       23.52      7.92 o
   2 -10   2       92.41       73.23     23.55 o
   3 -10   2       54.66       59.59     16.60 o
   4 -10   2       76.98       53.40     25.27 o
   5 -10   2      155.94      197.18     30.99 o
  -6  -9   2       73.33      110.46     34.11 o
  -5  -9   2      159.54      127.48     28.08 o
  -4  -9   2       66.61       53.19     13.13 o
  -3  -9   2      351.04      349.95     17.39 o
  -2  -9   2       54.13       59.48      9.35 o
  -1  -9   2      429.13      456.70     19.60 o
   0  -9   2      277.89      267.49     17.26 o
   1  -9   2      611.53      483.05     38.38 o
   2  -9   2      352.22      293.31     24.29 o
   3  -9   2        7.30        7.88     15.34 o
   4  -9   2       25.35       38.11     23.06 o
   5  -9   2       24.32       25.59     27.63 o
   6  -9   2      145.93      178.94     36.59 o
  -6  -8   2       14.40       32.07     32.01 o
  -5  -8   2       25.81       40.12     26.52 o
  -4  -8   2        9.37        9.59     12.75 o
  -3  -8   2      290.29      282.06     16.24 o
  -2  -8   2        9.86        7.32      8.62 o
  -1  -8   2      333.37      334.64      9.52 o
   0  -8   2      649.40      618.57     18.31 o
   1  -8   2     2785.10     2931.86     30.61 o
   2  -8   2     1754.84     1658.09     62.63 o
   3  -8   2      538.74      509.68     15.41 o
   4  -8   2      118.59      121.46     23.07 o
   5  -8   2      146.61      166.63     27.91 o
   6  -8   2        2.00       34.78     33.71 o
  -6  -7   2       51.56      102.67     31.14 o
  -5  -7   2       77.43       97.92     17.95 o
  -4  -7   2      231.77      228.89     13.37 o
  -3  -7   2      102.80       97.80     13.50 o
  -2  -7   2      338.99      335.12     10.60 o
  -1  -7   2      178.23      175.19     14.39 o
   0  -7   2      356.30      336.90     15.55 o
   1  -7   2     1649.03     1691.97     24.44 o
   2  -7   2     2783.65     2655.58     21.06 o
   3  -7   2      196.98      198.51      8.81 o
   4  -7   2       49.02       58.94     21.83 o
   5  -7   2        5.27       17.33     25.37 o
   6  -7   2       29.87       52.97     32.22 o
  -6  -6   2        2.88       20.14     29.75 o
  -5  -6   2      171.79      185.88     17.90 o
  -4  -6   2      122.63      125.81     12.33 o
  -3  -6   2      343.84      317.38     13.20 o
  -2  -6   2       81.82       83.19      8.32 o
  -1  -6   2      207.50      202.52     13.80 o
   0  -6   2      745.53      741.22     17.43 o
   1  -6   2     2625.53     2849.18     27.61 o
   2  -6   2      621.62      566.54     19.70 o
   3  -6   2       50.92       55.29      8.20 o
   4  -6   2      913.39      949.35     43.51 o
   5  -6   2      314.69      293.30     27.07 o
   6  -6   2       36.15       65.30     31.53 o
  -6  -5   2       18.53       32.37     28.42 o
  -5  -5   2       25.64       20.72     16.78 o
  -4  -5   2       14.21       11.32     11.49 o
  -3  -5   2       94.75       94.25     11.00 o
  -2  -5   2       12.79       22.94      7.98 o
  -1  -5   2      662.97      611.02     25.80 o
   0  -5   2     1037.72     1127.46     17.97 o
   1  -5   2       25.18       22.37     14.90 o
   2  -5   2      128.50      126.11      6.07 o
   3  -5   2      549.52      539.12     17.45 o
   4  -5   2      267.37      254.40     21.82 o
   5  -5   2       10.33        4.60     24.09 o
   6  -5   2      111.65      148.69     31.65 o
  -7  -4   2       83.99       72.51     25.94 o
  -6  -4   2       23.12       41.75     27.83 o
  -5  -4   2      280.88      271.90     18.09 o
  -4  -4   2       60.42       52.99     11.12 o
  -3  -4   2      200.19      211.09     10.91 o
  -2  -4   2     1545.13     1528.93     12.07 o
  -1  -4   2      583.60      602.28     10.21 o
   0  -4   2     2068.71     2145.63     20.69 o
   1  -4   2     1322.71     1383.23     18.83 o
   2  -4   2       29.62       34.06      6.27 o
   3  -4   2      561.27      568.02      9.67 o
   4  -4   2      287.25      285.45     19.28 o
   5  -4   2      657.68      642.05     40.92 o
   6  -4   2       10.11        7.58     29.17 o
  -7  -3   2       36.22       49.74     47.31 o
  -6  -3   2      104.58       99.69     21.30 o
  -5  -3   2      182.71      198.22     17.18 o
  -4  -3   2      218.19      230.05     11.13 o
  -3  -3   2      628.87      687.81     12.09 o
  -2  -3   2     1569.06     1703.22     21.86 o
  -1  -3   2     1227.69     1237.83     14.23 o
   0  -3   2      312.05      281.98     14.35 o
   1  -3   2      518.91      583.45     33.49 o
   2  -3   2      750.09      740.07      9.87 o
   3  -3   2        1.96        2.33      7.10 o
   4  -3   2      295.68      296.82     14.51 o
   5  -3   2      567.15      579.27     20.03 o
   6  -3   2       54.70       62.01     29.04 o
  -7  -2   2       30.24       -2.11     37.77 o
  -6  -2   2        7.61       10.73     19.62 o
  -5  -2   2      244.10      239.77     17.59 o
  -4  -2   2      140.07      162.32      9.95 o
  -3  -2   2     2133.18     2130.41     61.40 o
  -2  -2   2      139.91      131.35      8.99 o
  -1  -2   2     3569.96     3489.71     15.11 o
   0  -2   2     4005.38     3923.14     80.44 o
   1  -2   2      383.32      367.94      9.08 o
   2  -2   2     1291.23     1366.99     21.77 o
   3  -2   2      324.35      333.61      7.75 o
   4  -2   2       57.81       46.70      8.94 o
   5  -2   2       30.94       11.89     17.06 o
   6  -2   2      199.11      179.17     21.89 o
  -7  -1   2        5.48       -2.78     36.75 o
  -6  -1   2       23.75       17.49     23.05 o
  -5  -1   2       27.18       31.69     16.11 o
  -4  -1   2      183.26      181.43     10.02 o
  -3  -1   2      141.01      161.26     11.53 o
  -2  -1   2     1061.86     1145.39     38.01 o
  -1  -1   2     5692.06     5978.93     61.95 o
   0  -1   2     1403.06     1531.30     15.14 o
   1  -1   2      669.74      636.39      7.14 o
   2  -1   2      654.27      602.74      8.81 o
   3  -1   2      456.24      448.35      8.05 o
   4  -1   2       90.56       74.45      9.68 o
   5  -1   2      248.12      222.09     17.82 o
   6  -1   2      409.98      425.83     22.95 o
  -7   0   2        0.07       -9.33     36.27 o
  -6   0   2       96.62      109.23     20.69 o
  -5   0   2      113.22      109.18     17.74 o
  -4   0   2      134.06       83.90     47.11 o
  -3   0   2     2175.56     2157.53     13.29 o
  -2   0   2     1731.64     1758.59     13.69 o
  -1   0   2       92.47       89.10     11.98 o
   0   0   2      330.81      289.72      7.96 o
   1   0   2     1850.89     1767.07     22.76 o
   2   0   2     2382.70     2474.10     12.40 o
   3   0   2       39.73       42.74      7.98 o
   4   0   2       13.57       17.36      7.95 o
   5   0   2      633.54      668.22     66.93 o
   6   0   2      187.50      141.77     21.71 o
  -7   1   2        5.40      -13.60     35.45 o
  -6   1   2       25.40       24.97     20.09 o
  -5   1   2       27.99       15.17     17.36 o
  -4   1   2      180.80      186.23     11.63 o
  -3   1   2      141.39      131.32     11.36 o
  -2   1   2     1064.57     1161.23     15.96 o
  -1   1   2     5720.77     6137.24     69.23 o
   0   1   2     1387.73     1522.32     11.18 o
   1   1   2      690.56      681.04     17.37 o
   2   1   2      651.48      614.35     11.56 o
   3   1   2      445.64      442.46     22.79 o
   4   1   2       91.39       89.08      9.08 o
   5   1   2      247.48      200.87     17.96 o
   6   1   2      405.02      384.34     36.10 o
  -7   2   2       30.72       49.89     35.36 o
  -6   2   2        7.37       -4.30     29.27 o
  -5   2   2      239.21      243.65     25.71 o
  -4   2   2      146.53      130.14     14.89 o
  -3   2   2     2146.74     2051.68     41.32 o
  -2   2   2      140.27      132.37      8.62 o
  -1   2   2     3566.68     3575.19     41.75 o
   0   2   2     3983.38     3938.52     80.58 o
   1   2   2      382.04      402.22     22.56 o
   2   2   2     1300.17     1357.67     28.28 o
   3   2   2      332.64      347.16     24.07 o
   4   2   2       62.06       70.25      9.65 o
   5   2   2       28.01       10.82     27.38 o
   6   2   2      202.67      149.28     34.52 o
  -7   3   2       35.95       80.17     35.90 o
  -6   3   2      102.02      100.11     31.12 o
  -5   3   2      185.05      201.76     18.65 o
  -4   3   2      223.73      240.82     15.77 o
  -3   3   2      630.72      682.77     15.65 o
  -2   3   2     1560.56     1610.10     16.83 o
  -1   3   2     1209.95     1302.54     68.68 o
   0   3   2      319.43      278.06     28.03 o
   1   3   2      501.42      544.14     21.97 o
   2   3   2      749.10      751.88     32.14 o
   3   3   2        2.16        0.38     10.58 o
   4   3   2      297.37      293.29     18.35 o
   5   3   2      565.75      500.01     29.80 o
   6   3   2       53.23       80.26     33.15 o
  -7   4   2       82.76      106.03     37.77 o
  -6   4   2       22.87       20.77     29.99 o
  -5   4   2      281.34      286.83     19.30 o
  -4   4   2       61.28       50.30     15.06 o
  -3   4   2      195.79      202.67      7.33 o
  -2   4   2     1551.48     1524.23     37.99 o
  -1   4   2      586.41      617.88     18.49 o
   0   4   2     2064.60     2185.16     29.92 o
   1   4   2     1321.87     1404.87     20.48 o
   2   4   2       29.31       38.50     13.57 o
   3   4   2      568.00      540.94     13.37 o
   5   4   2      670.22      608.21     31.22 o
   6   4   2        9.81       18.60     33.24 o
  -6   5   2       17.57       31.83     30.40 o
  -5   5   2       26.88       30.42     17.55 o
  -4   5   2       14.43       14.31     11.39 o
  -3   5   2       95.19       95.11     12.08 o
  -2   5   2       13.61       16.20      9.04 o
  -1   5   2      660.25      589.35     23.18 o
   0   5   2     1030.29     1175.63     22.07 o
   1   5   2       23.87       27.74      8.88 o
   2   5   2      132.35      140.55     14.70 o
   3   5   2      542.43      503.33     22.01 o
   4   5   2      264.71      255.15     26.03 o
   5   5   2       10.40        3.84     27.44 o
   6   5   2      111.59      120.15     33.63 o
  -6   6   2        2.97       52.46     31.94 o
  -5   6   2      171.12      166.13     18.41 o
  -4   6   2      123.46      116.66     16.03 o
  -3   6   2      347.92      309.18     14.14 o
  -2   6   2       78.16       71.01      9.30 o
  -1   6   2      199.39      207.42     14.54 o
   0   6   2      740.30      733.97     11.52 o
   1   6   2     2624.19     2947.63    101.61 o
   2   6   2      619.04      554.61     18.48 o
   3   6   2       49.57       54.72     13.78 o
   4   6   2      914.51      862.84     30.73 o
   5   6   2      308.22      306.44     29.98 o
   6   6   2       37.89       51.17     34.09 o
  -6   7   2       51.32       92.56     32.24 o
  -5   7   2       74.45       81.98     18.64 o
  -4   7   2      226.35      231.97     17.10 o
  -3   7   2      103.81      105.99     13.26 o
  -2   7   2      336.91      332.73     10.34 o
  -1   7   2      174.32      182.16     15.30 o
   0   7   2      355.36      379.48     16.73 o
   1   7   2     1669.94     1732.73     42.83 o
   2   7   2     2793.33     2698.66     31.22 o
   3   7   2      200.89      213.22     15.33 o
   4   7   2       50.13       56.94     25.87 o
   5   7   2        5.38        0.94     28.82 o
   6   7   2       30.07       66.91     34.92 o
  -6   8   2       14.22       77.63     32.36 o
  -5   8   2       24.70       42.76     27.20 o
  -4   8   2        9.41       20.45     16.36 o
  -3   8   2      289.51      267.01     22.10 o
  -2   8   2        9.03       10.18      9.60 o
  -1   8   2      332.56      334.03     10.94 o
   0   8   2      651.98      690.03     10.32 o
   1   8   2     2785.71     2986.85     23.13 o
   2   8   2     1742.21     1641.77     28.33 o
   3   8   2      535.86      534.99     25.86 o
   4   8   2      120.87       98.99     26.65 o
   5   8   2      152.94      189.88     31.54 o
   6   8   2        2.51       46.30     35.85 o
  -6   9   2       75.73      158.48     35.27 o
  -5   9   2      154.91      161.98     29.69 o
  -4   9   2       64.04       69.88     16.39 o
  -3   9   2      350.14      355.59     17.16 o
  -2   9   2       54.92       68.72     10.54 o
  -1   9   2      430.67      419.64     16.44 o
   0   9   2      278.81      271.76     11.19 o
   1   9   2      604.55      549.10     12.02 o
   2   9   2      347.75      367.10     23.95 o
   3   9   2        6.54       23.75     24.41 o
   4   9   2       24.55       50.08     26.94 o
   5   9   2       24.43       32.76     31.85 o
   6   9   2      147.55      171.23     38.90 o
  -6  10   2       21.11       34.04     36.59 o
  -5  10   2      112.50      118.57     31.23 o
  -4  10   2      233.20      249.05     26.40 o
  -3  10   2      340.03      349.71     21.04 o
  -2  10   2      333.49      329.65     19.63 o
  -1  10   2        1.17        0.47      7.43 o
   0  10   2      214.61      206.14      8.23 o
   1  10   2       19.65       11.46      9.11 o
   2  10   2       94.79       59.27     25.18 o
   3  10   2       50.76       82.64     26.72 o
   4  10   2       74.37       91.01     28.86 o
   5  10   2      157.27      212.91     34.18 o
  -5  11   2       77.47       45.29     32.11 o
  -4  11   2      497.19      465.09     30.21 o
  -3  11   2       42.39       48.38     25.08 o
  -2  11   2       11.80      -10.27     18.34 o
  -1  11   2      420.46      335.66     62.71 o
   0  11   2      861.26      849.51     35.18 o
   1  11   2      171.09      150.04     19.89 o
   2  11   2      109.79       89.10     28.14 o
   3  11   2       83.31      110.07     27.07 o
   4  11   2        5.06       36.49     30.06 o
   5  11   2       68.96      110.54     34.78 o
  -5  12   2       75.27       79.08     33.92 o
  -4  12   2       11.21        0.95     28.99 o
  -3  12   2      370.19      349.57     27.89 o
  -2  12   2       57.30       44.32     19.83 o
  -1  12   2      293.09      341.94     42.74 o
   0  12   2       44.37       69.83     15.22 o
   1  12   2       47.79       48.45     21.36 o
   2  12   2      471.69      396.42     31.88 o
   3  12   2      210.47      207.08     30.71 o
   4  12   2       97.87      131.89     33.17 o
   5  12   2      115.24      158.34     37.11 o
  -5  13   2       10.27       23.61     35.65 o
  -4  13   2       40.48       47.90     30.95 o
  -3  13   2      255.33      279.38     29.65 o
  -2  13   2      296.95      348.97     25.71 o
  -1  13   2      318.95      325.83     26.77 o
   0  13   2      187.45      226.80     16.56 o
   1  13   2      206.82      203.16     23.07 o
   2  13   2      100.50       85.68     29.74 o
   3  13   2       14.68        1.05     31.65 o
   4  13   2       66.71       81.15     35.09 o
  -4  14   2       55.26       90.59     33.16 o
  -3  14   2      397.81      412.69     33.07 o
  -2  14   2      479.54      493.33     23.06 o
  -1  14   2       15.34       25.99     27.49 o
   0  14   2      298.88      323.07     31.36 o
   1  14   2       98.31       94.05     23.59 o
   2  14   2      218.64      244.98     33.23 o
   3  14   2       63.09       45.35     34.98 o
   4  14   2      196.13      202.78     39.29 o
  -4  15   2      175.13      176.43     36.52 o
  -3  15   2      210.20      222.64     34.32 o
  -2  15   2      101.90      149.32     36.48 o
  -1  15   2        7.82        1.48     21.03 o
   0  15   2      261.50      369.17     31.65 o
   1  15   2      156.95      168.94     27.03 o
   2  15   2       57.99       66.91     34.81 o
   3  15   2       12.07        5.91     36.96 o
   4  15   2       13.53       -0.68     41.93 o
  -3  16   2      273.62      325.95     36.61 o
  -2  16   2       56.83       69.04     26.18 o
  -1  16   2       39.25       56.33     48.03 o
   0  16   2      137.14      196.26     35.98 o
   1  16   2        6.28       57.70     39.36 o
   2  16   2       24.22       28.34     38.59 o
   3  16   2        3.34       26.48     39.30 o
  -3  17   2       14.62       65.48     40.21 o
  -2  17   2      283.01      335.88     47.49 o
  -1  17   2       45.68      129.05     43.85 o
   0  17   2      119.66      227.15     31.85 o
   1  17   2       97.85      102.79     40.36 o
   2  17   2       83.47      126.19     42.32 o
   3  17   2       16.59       31.58     43.36 o
  -2  18   2      125.82      115.21     50.95 o
  -1  18   2       23.63      139.77     47.89 o
   0  18   2        0.16      149.68     40.86 o
   1  18   2       31.69       38.90     32.36 o
   2  18   2       37.27       69.70     46.32 o
   0  19   2      157.28      277.80     44.22 o
  -2 -18   3      124.96      141.30     28.02 o
  -1 -18   3      423.74      489.26     43.38 o
   0 -18   3       60.31       82.45     40.55 o
   1 -18   3      173.13      200.69     42.06 o
  -3 -17   3      122.67      120.80     28.00 o
  -2 -17   3      174.98      174.68     28.79 o
  -1 -17   3      145.61      182.03     37.04 o
   0 -17   3       35.99       73.15     36.28 o
   1 -17   3       15.25       28.70     37.24 o
   2 -17   3       61.10       41.13     43.25 o
  -3 -16   3      100.85       97.09     25.40 o
  -2 -16   3      144.02      157.39     30.96 o
  -1 -16   3      113.46      136.78     32.82 o
   0 -16   3      261.07      288.57     34.62 o
   1 -16   3      107.50       54.83     34.31 o
   2 -16   3      166.54      141.73     39.26 o
   3 -16   3       75.22       90.86     34.04 o
  -4 -15   3       76.56      103.30     26.87 o
  -3 -15   3       92.33      118.30     26.08 o
  -2 -15   3      222.44      232.52     38.56 o
  -1 -15   3       71.30       91.49     29.43 o
   0 -15   3       60.87       60.65     29.32 o
   1 -15   3      140.71      101.08     30.82 o
   2 -15   3      215.57      234.03     36.82 o
   3 -15   3      269.56      253.87     26.03 o
  -4 -14   3        8.35       19.19     24.52 o
  -3 -14   3       81.18       84.36     21.11 o
  -2 -14   3      110.84       93.12     18.94 o
  -1 -14   3      208.59      201.31     27.78 o
   0 -14   3      255.35      215.20     27.89 o
   1 -14   3      141.38      112.57     28.18 o
   2 -14   3        2.99        0.36     30.94 o
   3 -14   3       80.46       74.72     22.72 o
   4 -14   3        2.70       25.03     32.33 o
  -5 -13   3       72.46      105.38     26.62 o
  -4 -13   3       14.65       43.41     23.56 o
  -3 -13   3       46.36       76.42     19.45 o
  -2 -13   3        3.71       -0.11     17.00 o
  -1 -13   3       71.97       69.55     24.05 o
   0 -13   3       62.55       44.65     24.68 o
   1 -13   3       54.74       33.87     25.04 o
   2 -13   3       92.44       57.39     29.21 o
   3 -13   3       85.81       83.53     20.74 o
   4 -13   3       48.21       76.04     31.75 o
  -5 -12   3        0.34       21.42     24.82 o
  -4 -12   3      126.28      131.31     22.25 o
  -3 -12   3      169.93      190.89     18.89 o
  -2 -12   3      219.45      210.92     17.30 o
  -1 -12   3      615.23      551.56     27.04 o
   0 -12   3       26.46        3.34     22.83 o
   1 -12   3      434.55      398.05     27.20 o
   2 -12   3      205.39      161.86     28.02 o
   3 -12   3      260.16      235.32     20.52 o
   4 -12   3       89.19       96.90     29.20 o
   5 -12   3       13.41       18.11     33.74 o
  -5 -11   3      257.52      275.24     24.34 o
  -4 -11   3      301.07      291.49     15.93 o
  -3 -11   3       93.51       98.27     17.46 o
  -2 -11   3      821.83      780.84     13.44 o
  -1 -11   3      180.01      179.90     15.22 o
   0 -11   3      210.75      175.98     22.06 o
   1 -11   3      105.29       87.35     23.18 o
   2 -11   3      486.06      392.24     28.88 o
   3 -11   3      829.40      709.55     27.32 o
   4 -11   3       54.75       82.94     27.74 o
   5 -11   3      116.98      186.27     33.85 o
  -6 -10   3      183.19      176.03     36.85 o
  -5 -10   3       94.35      105.03     16.96 o
  -4 -10   3       15.85       27.34     13.75 o
  -3 -10   3       26.47       28.59     16.52 o
  -2 -10   3      589.94      582.27     18.46 o
  -1 -10   3      352.22      343.35     21.42 o
   0 -10   3      171.16      155.64     20.24 o
   1 -10   3      191.95      169.64     21.50 o
   2 -10   3      263.05      241.45     12.44 o
   3 -10   3      108.73       77.84     17.22 o
   4 -10   3       17.67       49.62     26.45 o
   5 -10   3       20.99       26.59     30.53 o
  -6  -9   3       65.07       78.66     34.78 o
  -5  -9   3       43.14       36.55     18.96 o
  -4  -9   3      386.48      388.58     17.99 o
  -3  -9   3       57.75       65.20     15.96 o
  -2  -9   3       62.27       61.52     10.19 o
  -1  -9   3       48.37       35.17     16.44 o
   0  -9   3        1.98        6.57     16.06 o
   1  -9   3      941.44      922.65     24.80 o
   2  -9   3      333.97      313.52     23.84 o
   3  -9   3       51.01       38.54     11.27 o
   4  -9   3       56.17       45.39     24.70 o
   5  -9   3       32.03       42.08     28.84 o
  -6  -8   3       43.92       79.12     32.37 o
  -5  -8   3       28.00       33.71     18.38 o
  -4  -8   3       11.48       13.63     12.67 o
  -3  -8   3      156.99      156.33     15.53 o
  -2  -8   3      669.77      703.76     11.77 o
  -1  -8   3     1262.79     1227.09     23.60 o
   0  -8   3       47.88       44.80     14.86 o
   1  -8   3      673.06      679.99     22.02 o
   2  -8   3       29.38       33.85     20.80 o
   3  -8   3       77.61       76.52     11.39 o
   4  -8   3       71.59       76.19     23.44 o
   5  -8   3       38.72       36.83     27.68 o
   6  -8   3       68.28       99.01     35.62 o
  -6  -7   3       10.45       20.86     21.18 o
  -5  -7   3      127.60      121.76     18.34 o
  -4  -7   3      314.00      311.18     13.81 o
  -3  -7   3      373.48      369.34     15.25 o
  -2  -7   3      308.66      314.96     10.07 o
  -1  -7   3      278.69      257.31     10.41 o
   0  -7   3      160.42      150.20     15.12 o
   1  -7   3      334.80      332.89     18.54 o
   2  -7   3      181.94      181.10     20.26 o
   3  -7   3     1021.02      975.29     24.53 o
   4  -7   3       89.62       76.18     14.66 o
   5  -7   3      126.67      114.24     27.68 o
   6  -7   3      138.58      199.22     34.97 o
  -6  -6   3       77.42      113.82     21.39 o
  -5  -6   3       19.94       24.51     17.14 o
  -4  -6   3        0.93        0.11     12.06 o
  -3  -6   3      189.16      184.54     13.53 o
  -2  -6   3     1232.42     1287.59     19.19 o
  -1  -6   3      250.33      217.78      9.72 o
   0  -6   3     2306.86     2201.34     24.63 o
   1  -6   3      852.90      845.64     20.13 o
   2  -6   3      127.07      134.68     11.66 o
   3  -6   3       73.65       60.64      8.51 o
   4  -6   3      717.84      703.60     18.15 o
   5  -6   3        9.51       10.78     24.85 o
   6  -6   3       21.70       19.12     32.60 o
  -6  -5   3      134.64      145.34     21.28 o
  -5  -5   3       52.77       63.69     17.31 o
  -4  -5   3      295.64      283.65     12.71 o
  -3  -5   3      147.07      158.65     13.71 o
  -2  -5   3      123.98      124.30     10.68 o
  -1  -5   3       85.23       87.50      8.22 o
   0  -5   3       56.44       51.63     12.33 o
   1  -5   3      464.45      479.55     17.24 o
   2  -5   3      396.33      354.97     19.89 o
   3  -5   3      260.08      255.78      9.15 o
   4  -5   3      289.87      286.54     13.15 o
   5  -5   3       50.04       64.37     25.62 o
   6  -5   3      214.70      206.33     32.86 o
  -6  -4   3       25.45       28.61     19.87 o
  -5  -4   3      241.81      213.33     17.76 o
  -4  -4   3        1.27        5.00     11.00 o
  -3  -4   3      516.83      525.33     20.08 o
  -2  -4   3      924.44     1020.37     17.31 o
  -1  -4   3     1405.24     1448.93     26.55 o
   0  -4   3      565.35      493.33     14.86 o
   1  -4   3     1220.66     1252.78     52.78 o
   2  -4   3     1930.87     2048.75     19.98 o
   3  -4   3       99.50       95.09      8.43 o
   4  -4   3        1.57        2.12     12.06 o
   5  -4   3       10.41       -2.84     24.82 o
   6  -4   3       59.07       85.06     30.42 o
  -7  -3   3       16.98      -21.71     37.79 o
  -6  -3   3       43.09       59.95     20.33 o
  -5  -3   3      281.02      290.30     17.77 o
  -4  -3   3      361.15      388.01     12.09 o
  -3  -3   3      605.57      596.80     12.64 o
  -2  -3   3      657.10      697.22     12.30 o
  -1  -3   3      410.36      384.21      8.63 o
   0  -3   3      134.26      118.59      8.86 o
   1  -3   3      611.68      656.41     13.33 o
   2  -3   3      797.07      868.03      9.84 o
   3  -3   3      931.97      923.84     16.43 o
   4  -3   3      108.73       98.25     12.42 o
   5  -3   3       41.87       56.06     18.02 o
   6  -3   3       31.00       28.96     29.70 o
  -7  -2   3       22.03       21.65     36.65 o
  -6  -2   3      142.42      135.53     28.85 o
  -5  -2   3       50.01       40.89     16.29 o
  -4  -2   3       92.22      108.12     10.51 o
  -3  -2   3      251.77      310.87     10.76 o
  -2  -2   3      398.59      413.68     10.75 o
  -1  -2   3     4308.56     4443.57     16.56 o
   0  -2   3     4721.09     4706.76     27.27 o
   1  -2   3      679.19      595.52     20.39 o
   2  -2   3      134.49      130.06      8.21 o
   3  -2   3      160.81      177.33      8.47 o
   4  -2   3       22.80       19.06      9.62 o
   5  -2   3       37.08       31.40     17.41 o
   6  -2   3       48.82       45.49     28.96 o
  -7  -1   3       23.92       -2.82     36.95 o
  -6  -1   3       77.59       94.94     28.71 o
  -5  -1   3      214.53      209.74     25.51 o
  -4  -1   3      583.24      591.57     21.31 o
  -3  -1   3       39.45       50.77      8.99 o
  -2  -1   3      211.96      233.13      9.85 o
  -1  -1   3     2281.20     2375.39     21.06 o
   0  -1   3     2606.42     2879.78     22.70 o
   1  -1   3      256.96      264.91      7.76 o
   2  -1   3       71.42       58.82      8.04 o
   3  -1   3      428.98      412.31      9.04 o
   4  -1   3      510.04      501.33     11.81 o
   5  -1   3      383.36      358.97     19.32 o
   6  -1   3      241.77      278.75     22.87 o
  -7   0   3      146.10      163.47     37.56 o
  -6   0   3        4.90        8.65     20.34 o
  -5   0   3       29.01       47.27     23.69 o
  -4   0   3       19.09       14.77      9.24 o
  -3   0   3       78.38       64.07     11.72 o
  -2   0   3      372.66      406.90     13.56 o
  -1   0   3        3.94       -0.01     12.87 o
   0   0   3       61.67       67.23     11.00 o
   1   0   3      387.84      394.95      7.80 o
   2   0   3      139.66      139.59      8.33 o
   3   0   3       21.24       19.42      7.96 o
   4   0   3       47.60       42.24     10.11 o
   5   0   3      143.37      116.78     18.22 o
   6   0   3       56.46       50.03     21.84 o
  -7   1   3       23.80       29.31     36.76 o
  -6   1   3       74.92       70.78     20.57 o
  -5   1   3      207.86      199.67     25.29 o
  -4   1   3      588.53      540.53     44.88 o
  -3   1   3       35.80       39.66     11.67 o
  -2   1   3      209.79      226.80     12.76 o
  -1   1   3     2270.10     2403.13     34.08 o
   0   1   3     2603.09     2857.89     17.18 o
   1   1   3      261.32      282.94     10.86 o
   2   1   3       66.05       65.94      8.30 o
   3   1   3      428.59      402.14     15.33 o
   4   1   3      506.06      507.88     14.85 o
   5   1   3      380.25      376.60     19.77 o
   6   1   3      239.77      280.52     35.52 o
  -7   2   3       20.88       41.49     37.44 o
  -6   2   3      139.07      137.83     21.34 o
  -5   2   3       51.56       38.39     17.34 o
  -4   2   3       91.85       84.76     13.61 o
  -3   2   3      253.71      292.69     12.87 o
  -2   2   3      388.56      388.54     13.77 o
  -1   2   3     4315.55     4464.80     46.19 o
   0   2   3     4687.46     4757.48     34.13 o
   1   2   3      692.35      624.65     29.40 o
   2   2   3      137.94      139.02      8.55 o
   3   2   3      161.64      175.13     10.09 o
   4   2   3       22.10       30.76     10.44 o
   5   2   3       38.97       66.46     28.96 o
   6   2   3       51.73       76.06     35.33 o
  -7   3   3       16.89       46.39     36.84 o
  -6   3   3       42.14       54.61     20.90 o
  -5   3   3      286.19      286.02     18.69 o
  -4   3   3      361.07      364.16     27.28 o
  -3   3   3      596.11      574.64     12.50 o
  -2   3   3      645.84      667.72     15.51 o
  -1   3   3      409.29      396.84     10.88 o
   0   3   3      135.77      113.51      9.69 o
   1   3   3      603.26      624.62     23.86 o
   2   3   3      802.89      892.30     51.55 o
   3   3   3      931.42      940.00     27.96 o
   4   3   3      109.15       99.24     12.92 o
   5   3   3       39.29       60.61     28.65 o
   6   3   3       31.77       31.79     34.86 o
  -6   4   3       27.50       31.42     21.32 o
  -5   4   3      242.89      227.52     18.60 o
  -4   4   3        1.25        6.06      9.50 o
  -3   4   3      523.40      523.22     12.74 o
  -2   4   3      942.22     1017.42     51.72 o
  -1   4   3     1374.60     1398.45     23.79 o
   0   4   3      561.98      478.32     16.83 o
   1   4   3     1218.24     1203.08     20.72 o
   2   4   3     1947.71     2061.71     25.95 o
   3   4   3      100.21       82.40     19.72 o
   4   4   3        1.57       -3.64     13.06 o
   5   4   3        9.34       17.62     27.78 o
   6   4   3       56.37       69.13     34.46 o
  -6   5   3      135.71      137.58     21.90 o
  -5   5   3       53.58       56.18     18.03 o
  -4   5   3      297.99      282.41     11.35 o
  -3   5   3      150.94      148.54     10.10 o
  -2   5   3      129.78      126.25     20.06 o
  -1   5   3       87.12      115.72     18.17 o
   0   5   3       55.45       41.57     10.41 o
   1   5   3      468.53      482.94     18.29 o
   2   5   3      403.01      434.42     18.17 o
   3   5   3      258.14      254.01     15.27 o
   4   5   3      282.21      267.89     18.15 o
   5   5   3       49.51       63.95     28.62 o
   6   5   3      214.39      183.76     35.61 o
  -6   6   3       75.26       84.08     21.40 o
  -5   6   3       20.70       19.68     17.96 o
  -4   6   3        0.95        1.61     11.52 o
  -3   6   3      193.62      183.21     10.73 o
  -2   6   3     1224.13     1259.62     36.28 o
  -1   6   3      255.66      214.27     11.77 o
   0   6   3     2285.86     2234.35     55.75 o
   1   6   3      846.57      838.66     20.81 o
   2   6   3      124.56      142.10     18.47 o
   3   6   3       74.14       80.65     14.71 o
   4   6   3      717.66      713.28     20.88 o
   5   6   3        9.51       32.80     30.09 o
   6   6   3       20.89       30.96     36.02 o
  -6   7   3       11.49       22.90     21.56 o
  -5   7   3      126.17      122.89     18.48 o
  -4   7   3      310.02      298.96     13.06 o
  -3   7   3      367.57      355.58     15.44 o
  -2   7   3      301.77      291.45     11.01 o
  -1   7   3      282.38      265.46     10.78 o
   0   7   3      158.95      171.04      8.26 o
   1   7   3      341.76      366.29     12.11 o
   2   7   3      178.76      187.34     20.37 o
   3   7   3     1025.81     1073.14     20.12 o
   4   7   3       93.75       89.19     17.76 o
   5   7   3      123.76      134.87     31.79 o
   6   7   3      139.90      212.35     38.51 o
  -6   8   3       44.68       95.69     34.45 o
  -5   8   3       26.88       27.14     18.66 o
  -4   8   3       11.34        6.01     15.69 o
  -3   8   3      154.59      154.26     15.39 o
  -2   8   3      656.45      697.78     23.99 o
  -1   8   3     1240.63     1200.20     33.45 o
   0   8   3       53.01       53.46      8.68 o
   1   8   3      656.18      641.98     14.18 o
   2   8   3       29.33       18.71     11.29 o
   3   8   3       78.26       87.75     16.60 o
   4   8   3       72.82       92.72     27.03 o
   5   8   3       37.62       52.57     32.82 o
   6   8   3       70.78      109.50     39.44 o
  -6   9   3       67.38      112.67     34.84 o
  -5   9   3       42.36       50.03     19.39 o
  -4   9   3      379.89      365.93     18.11 o
  -3   9   3       55.24       65.95     14.43 o
  -2   9   3       64.75       70.95     11.30 o
  -1   9   3       49.70       54.36     14.87 o
   0   9   3        2.07       24.18      9.73 o
   1   9   3      949.13      969.16     24.48 o
   2   9   3      341.06      314.76     15.67 o
   3   9   3       55.61       54.31     16.78 o
   4   9   3       54.79       81.93     28.69 o
   5   9   3       33.27       43.65     32.98 o
  -6  10   3      179.65      222.84     37.21 o
  -5  10   3       92.89      102.27     20.43 o
  -4  10   3       15.89       32.05     16.39 o
  -3  10   3       27.87       39.98     17.82 o
  -2  10   3      590.52      567.15     32.24 o
  -1  10   3      350.85      320.51     16.37 o
   0  10   3      169.20      182.95     11.80 o
   1  10   3      188.77      199.74     25.77 o
   2  10   3      266.99      252.13     16.76 o
   3  10   3      109.46       70.38     28.78 o
   4  10   3       16.97       57.62     30.47 o
   5  10   3       21.65       88.28     35.42 o
  -5  11   3      257.40      294.12     33.37 o
  -4  11   3      299.46      309.68     18.48 o
  -3  11   3       95.03      117.51     14.90 o
  -2  11   3      826.04      738.99     15.46 o
  -1  11   3      182.52      156.00     10.10 o
   0  11   3      211.40      187.26     11.70 o
   1  11   3      102.73      111.10     27.65 o
   2  11   3      475.11      415.60     18.18 o
   3  11   3      819.06      700.37     35.03 o
   4  11   3       53.58      129.85     32.41 o
   5  11   3      115.35      220.71     37.82 o
  -5  12   3        0.24        7.05     33.46 o
  -4  12   3      126.15       91.41     29.65 o
  -3  12   3      173.65      181.08     21.91 o
  -2  12   3      219.73      239.44     20.48 o
  -1  12   3      628.05      623.37     53.98 o
   0  12   3       26.84       36.17     10.56 o
   1  12   3      428.94      394.61     23.12 o
   2  12   3      205.26      205.25     31.04 o
   3  12   3      260.23      183.79     33.00 o
   4  12   3       87.53       80.20     36.10 o
   5  12   3       13.62       81.71     39.69 o
  -5  13   3       69.76       97.23     36.35 o
  -4  13   3       14.55       39.44     31.04 o
  -3  13   3       46.91       33.40     22.77 o
  -2  13   3        3.11       27.14     19.25 o
  -1  13   3       70.19       84.94     21.55 o
   0  13   3       62.64      104.85     22.52 o
   1  13   3       55.50       49.42     35.85 o
   2  13   3       89.18       76.12     31.04 o
   3  13   3       80.55       48.98     34.25 o
   4  13   3       45.27       19.06     38.65 o
  -4  14   3        8.35       22.21     33.47 o
  -3  14   3       82.03       61.88     24.48 o
  -2  14   3      116.26      143.29     21.84 o
  -1  14   3      206.11      204.61     29.46 o
   0  14   3      251.76      294.51     24.28 o
   1  14   3      136.14      137.99     24.01 o
   2  14   3        2.49       23.08     33.14 o
   3  14   3       80.49       71.96     37.00 o
   4  14   3        2.49       40.02     41.42 o
  -4  15   3       74.10       82.64     36.89 o
  -3  15   3       90.17      111.18     26.57 o
  -2  15   3      224.35      307.72     24.11 o
  -1  15   3       70.17      170.61     40.77 o
   0  15   3       61.37      130.69     25.99 o
   1  15   3      138.33      170.38     38.67 o
   2  15   3      214.37      264.11     38.06 o
   3  15   3      270.76      270.76     41.34 o
  -3  16   3      103.32      122.02     43.33 o
  -2  16   3      141.55      219.55     45.10 o
  -1  16   3      114.59      197.60     41.81 o
   0  16   3      259.28      270.12     44.45 o
   1  16   3      109.05       92.94     45.70 o
   2  16   3      169.76      145.52     39.82 o
   3  16   3       76.01      109.78     42.65 o
  -2  17   3      172.88      200.08     48.50 o
  -1  17   3      147.23      319.03     31.51 o
   0  17   3       35.35       83.20     30.88 o
   1  17   3       16.60        3.24     57.12 o
   2  17   3       62.90       90.86     42.16 o
  -2  18   3      120.08      114.89     52.41 o
  -1  18   3      413.06      546.13     51.17 o
   0  18   3       60.28      134.91     38.33 o
   1  18   3      173.21      230.11     46.30 o
  -1 -18   4        0.02       11.80     40.36 o
   0 -18   4       16.44       37.80     39.87 o
   1 -18   4       23.53       29.87     41.85 o
  -2 -17   4       75.15       90.00     39.29 o
  -1 -17   4       43.95       87.93     36.83 o
   0 -17   4      162.07      199.46     37.23 o
   1 -17   4       11.55      -10.81     37.62 o
   2 -17   4       96.83       75.35     43.84 o
  -3 -16   4       25.02       53.15     24.94 o
  -2 -16   4        9.70       64.44     34.97 o
  -1 -16   4       13.76       12.75     32.19 o
   0 -16   4      406.88      406.05     35.62 o
   1 -16   4      125.53       96.36     34.80 o
   2 -16   4      117.21       73.77     39.69 o
   3 -16   4      229.43      186.74     36.58 o
  -4 -15   4        0.81       15.58     26.90 o
  -3 -15   4       52.31       62.06     23.07 o
  -2 -15   4        8.49       14.66     20.25 o
  -1 -15   4      590.10      597.99     34.59 o
   0 -15   4       57.49       37.32     29.55 o
   1 -15   4       49.52       49.93     31.50 o
   2 -15   4       49.31       13.95     35.77 o
   3 -15   4       48.55       37.55     32.46 o
  -4 -14   4       92.79      101.77     25.41 o
  -3 -14   4       57.50       76.94     21.34 o
  -2 -14   4        1.62       14.24     18.70 o
  -1 -14   4      349.86      358.45     29.84 o
   0 -14   4      240.31      194.17     28.75 o
   1 -14   4       16.40       -5.32     28.45 o
   2 -14   4      243.65      245.04     34.46 o
   3 -14   4      352.99      331.94     56.83 o
   4 -14   4      153.25      163.66     36.12 o
  -5 -13   4      111.87      124.87     28.93 o
  -4 -13   4       45.60       57.30     23.80 o
  -3 -13   4       14.08       28.63     19.43 o
  -2 -13   4       94.87       84.10     17.50 o
  -1 -13   4      164.23      153.36     26.07 o
   0 -13   4      107.37       93.59     25.73 o
   1 -13   4       97.88       57.38     26.82 o
   2 -13   4      127.34       80.79     30.92 o
   3 -13   4       93.97       93.94     22.23 o
   4 -13   4       75.81       75.35     32.70 o
  -5 -12   4      212.51      241.84     27.20 o
  -4 -12   4       82.85       93.35     22.37 o
  -3 -12   4      149.32      139.05     18.56 o
  -2 -12   4       73.40       66.10     16.10 o
  -1 -12   4       72.93       62.22     24.37 o
   0 -12   4      232.64      211.65     25.75 o
   1 -12   4       45.22       34.87     24.68 o
   2 -12   4      134.03      115.32     28.66 o
   3 -12   4        5.48        5.24     23.51 o
   4 -12   4       11.25       29.18     30.03 o
  -5 -11   4       62.87       75.78     18.07 o
  -4 -11   4      128.02      133.77     15.46 o
  -3 -11   4       85.38       90.33     12.74 o
  -2 -11   4      366.88      332.74     12.59 o
  -1 -11   4      290.66      244.71     24.30 o
   0 -11   4      471.92      457.77     25.50 o
   1 -11   4      102.39       78.35     24.21 o
   2 -11   4      103.96       69.75     26.87 o
   3 -11   4       59.86       55.98     19.25 o
   4 -11   4      165.09      171.54     30.40 o
   5 -11   4       16.48       35.41     34.71 o
  -5 -10   4      203.78      207.32     22.12 o
  -4 -10   4      102.04       98.18     14.74 o
  -3 -10   4      148.89      140.12     12.98 o
  -2 -10   4      227.38      235.39     11.75 o
  -1 -10   4      547.90      527.81     15.47 o
   0 -10   4      368.44      379.38     23.72 o
   1 -10   4       59.96       56.36     22.64 o
   2 -10   4      220.29      211.30     26.91 o
   3 -10   4      126.85      119.07     18.39 o
   4 -10   4      105.93      123.31     27.80 o
   5 -10   4        0.95       -2.82     31.58 o
  -6  -9   4       86.96       89.73     23.81 o
  -5  -9   4       92.31      108.84     16.54 o
  -4  -9   4      433.90      447.07     15.67 o
  -3  -9   4      238.56      238.33     13.00 o
  -2  -9   4       50.26       62.80     13.68 o
  -1  -9   4      656.91      641.12     14.49 o
   0  -9   4      197.87      160.74     19.96 o
   1  -9   4      167.39      159.21     21.35 o
   2  -9   4      180.08      161.38     25.22 o
   3  -9   4       57.44       77.04     12.08 o
   4  -9   4       76.33       77.38     26.42 o
   5  -9   4        4.57       15.69     30.43 o
  -6  -8   4       57.69       76.81     23.20 o
  -5  -8   4      165.34      171.00     26.16 o
  -4  -8   4      205.68      224.58     14.33 o
  -3  -8   4       89.08       99.31     11.95 o
  -2  -8   4      371.68      393.81     33.60 o
  -1  -8   4      316.72      312.83     12.00 o
   0  -8   4      196.97      189.83     17.72 o
   1  -8   4      187.25      158.32     19.84 o
   2  -8   4      143.35      130.63     23.29 o
   3  -8   4      275.52      280.20     21.78 o
   4  -8   4      108.59      118.22     15.74 o
   5  -8   4        0.53       -6.02     28.33 o
  -6  -7   4       72.42       90.70     22.32 o
  -5  -7   4      183.06      195.57     19.02 o
  -4  -7   4      316.39      334.21     14.58 o
  -3  -7   4        8.17        9.14     11.38 o
  -2  -7   4      179.25      204.04     12.25 o
  -1  -7   4       62.99       74.55      9.59 o
   0  -7   4      637.57      543.36     18.82 o
   1  -7   4      326.01      300.74     19.18 o
   2  -7   4       51.25       40.33     20.65 o
   3  -7   4      662.51      630.15     26.60 o
   4  -7   4      430.29      398.26     17.13 o
   5  -7   4       29.04        2.29     27.31 o
  -6  -6   4       77.68       89.12     21.37 o
  -5  -6   4      196.42      228.29     18.94 o
  -4  -6   4       63.60       68.19     13.24 o
  -3  -6   4      289.00      285.61     11.89 o
  -2  -6   4       92.51      115.61     12.34 o
  -1  -6   4      144.24      128.28      8.97 o
   0  -6   4      749.98      744.88     18.64 o
   1  -6   4      249.50      219.71     17.07 o
   2  -6   4      524.33      482.65     21.37 o
   3  -6   4      224.66      216.09     12.19 o
   4  -6   4       34.63       47.66     15.15 o
   5  -6   4       28.12       22.17     17.91 o
   6  -6   4        8.22        7.57     33.81 o
  -6  -5   4       67.00       83.16     20.89 o
  -5  -5   4       56.77       64.09     17.28 o
  -4  -5   4       11.11        8.25     12.40 o
  -3  -5   4      417.76      444.01     11.88 o
  -2  -5   4      489.15      517.91     12.15 o
  -1  -5   4      107.66      122.77      8.24 o
   0  -5   4      293.49      255.39     14.89 o
   1  -5   4      852.99      826.20     10.47 o
   2  -5   4       62.35       59.99      7.34 o
   3  -5   4      217.85      198.08      9.93 o
   4  -5   4      333.14      304.38     16.55 o
   5  -5   4        9.72       13.93     17.40 o
   6  -5   4       58.91       56.13     32.66 o
  -6  -4   4       32.98       43.73     20.46 o
  -5  -4   4      113.68      122.10     17.46 o
  -4  -4   4      337.57      331.90     13.47 o
  -3  -4   4      117.67      119.67      9.86 o
  -2  -4   4      309.77      359.21     11.34 o
  -1  -4   4     1186.26     1261.51     11.64 o
   0  -4   4      244.41      207.16     13.61 o
   1  -4   4       81.76       60.71     10.68 o
   2  -4   4      118.17      132.12      8.80 o
   3  -4   4       65.32       58.45      9.37 o
   4  -4   4      120.86      121.65     12.97 o
   5  -4   4       78.43       68.15     17.83 o
   6  -4   4       23.21       10.16     31.93 o
  -6  -3   4      159.76      133.32     29.82 o
  -5  -3   4      129.15      125.91     17.20 o
  -4  -3   4      258.15      287.17     12.76 o
  -3  -3   4      145.44      142.10      9.42 o
  -2  -3   4      462.86      438.70     11.29 o
  -1  -3   4     4166.51     4165.09     33.69 o
   0  -3   4     1025.90     1042.30     11.15 o
   1  -3   4        7.39        8.44      6.85 o
   2  -3   4      344.73      342.35      9.57 o
   3  -3   4      140.19      138.18      9.40 o
   4  -3   4      165.96      168.34     13.24 o
   5  -3   4       46.46       57.98     17.80 o
   6  -3   4       64.27       74.76     30.92 o
  -7  -2   4        9.41       15.49     24.96 o
  -6  -2   4      295.50      288.06     31.13 o
  -5  -2   4      380.75      378.04     26.95 o
  -4  -2   4       78.03       93.48     11.59 o
  -3  -2   4      858.96      836.54     36.66 o
  -2  -2   4      205.70      211.21     16.10 o
  -1  -2   4     2650.23     2874.50     25.48 o
   0  -2   4      581.51      594.88     15.40 o
   1  -2   4      974.49     1005.15     47.44 o
   2  -2   4      203.83      197.75      9.13 o
   3  -2   4       60.38       46.02      9.11 o
   4  -2   4      116.80      105.25     11.14 o
   5  -2   4       16.71       13.39     14.52 o
   6  -2   4       37.71       35.84     29.84 o
  -7  -1   4       43.30       60.62     25.48 o
  -6  -1   4       34.37       28.35     27.69 o
  -5  -1   4       99.94      102.68     24.80 o
  -4  -1   4      138.44      137.67     13.91 o
  -3  -1   4      120.81      139.24     14.90 o
  -2  -1   4       92.37      101.42     15.39 o
  -1  -1   4      277.73      288.18     14.15 o
   0  -1   4      277.61      274.11     14.00 o
   1  -1   4      246.62      274.64     11.88 o
   2  -1   4      223.88      221.16      9.30 o
   3  -1   4      337.45      351.22     13.68 o
   4  -1   4      100.52       94.75     11.25 o
   5  -1   4      171.26      180.22     15.60 o
   6  -1   4       55.39       73.06     31.12 o
  -7   0   4       24.69       44.94     25.47 o
  -6   0   4        6.59        4.30     27.18 o
  -5   0   4      314.35      328.68     26.60 o
  -4   0   4       35.48       23.64     12.94 o
  -3   0   4       88.69       72.38     14.65 o
  -2   0   4       52.52       55.33     14.43 o
  -1   0   4      464.02      410.67     10.30 o
   0   0   4      660.07      724.06     15.91 o
   1   0   4       51.39       41.33      7.75 o
   2   0   4      879.70      935.01     16.96 o
   3   0   4       97.68      104.33      9.29 o
   4   0   4      153.01      158.46     11.41 o
   5   0   4      153.39      163.53     15.75 o
   6   0   4       77.03       95.57     23.50 o
  -7   1   4       43.95       53.40     25.28 o
  -6   1   4       35.03       64.72     28.31 o
  -5   1   4       99.29      121.88     24.73 o
  -4   1   4      137.04      123.83     13.18 o
  -3   1   4      117.11      129.91     14.91 o
  -2   1   4       85.09       83.79     14.49 o
  -1   1   4      292.26      314.72      8.39 o
   0   1   4      288.26      300.53     19.13 o
   1   1   4      241.33      257.36     12.03 o
   2   1   4      223.66      227.42      9.39 o
   3   1   4      342.69      350.39     13.37 o
   4   1   4       98.70      102.13     13.97 o
   5   1   4      174.69      186.56     15.94 o
   6   1   4       57.60      147.44     36.56 o
  -7   2   4        9.40       24.32     25.34 o
  -6   2   4      298.03      308.01     22.53 o
  -5   2   4      386.98      370.69     27.00 o
  -4   2   4       80.76       89.03     13.30 o
  -3   2   4      862.18      868.98     18.26 o
  -2   2   4      203.97      204.18     15.25 o
  -1   2   4     2652.78     2842.93     46.53 o
   0   2   4      570.47      608.23     12.04 o
   1   2   4      976.26      967.76     35.90 o
   2   2   4      206.14      190.68      9.33 o
   3   2   4       56.94       56.22     10.76 o
   4   2   4      116.70      121.80     11.49 o
   5   2   4       16.65       40.56     19.19 o
   6   2   4       37.39       98.47     37.34 o
  -6   3   4      161.04      144.71     21.65 o
  -5   3   4      129.04      116.39     25.66 o
  -4   3   4      261.18      244.74     14.19 o
  -3   3   4      146.05      133.06     12.30 o
  -2   3   4      475.23      441.28     17.04 o
  -1   3   4     4134.85     4134.11     33.54 o
   0   3   4     1012.15     1046.16     15.57 o
   1   3   4        7.53       19.51      8.05 o
   2   3   4      344.38      334.59     17.06 o
   3   3   4      138.73      139.48     14.81 o
   4   3   4      165.53      177.10     13.94 o
   5   3   4       43.54       64.15     20.10 o
   6   3   4       62.82      120.71     38.67 o
  -6   4   4       34.67       36.13     21.61 o
  -5   4   4      117.52      110.00     18.52 o
  -4   4   4      336.14      316.34     14.79 o
  -3   4   4      113.02       99.96     12.40 o
  -2   4   4      308.74      322.74     13.64 o
  -1   4   4     1190.12     1271.02     21.17 o
   0   4   4      242.02      212.03     10.80 o
   1   4   4       81.44       78.01      7.03 o
   2   4   4      110.33      121.31     18.66 o
   3   4   4       67.24       79.17     12.31 o
   4   4   4      122.58      126.23     14.04 o
   5   4   4       78.51       98.05     20.35 o
   6   4   4       23.31       18.71     37.68 o
  -6   5   4       67.95       73.84     22.20 o
  -5   5   4       56.38       48.57     18.47 o
  -4   5   4       12.03        5.63     11.96 o
  -3   5   4      426.06      424.36     15.95 o
  -2   5   4      479.44      502.86     14.97 o
  -1   5   4      102.34      111.61     15.26 o
   0   5   4      297.29      283.85     17.79 o
   1   5   4      862.38      840.26     21.46 o
   2   5   4       62.34       47.57     11.40 o
   3   5   4      213.89      208.12     13.51 o
   4   5   4      329.12      344.89     15.30 o
   5   5   4        8.68       18.68     19.80 o
   6   5   4       56.29       69.90     38.29 o
  -6   6   4       80.96      106.77     22.29 o
  -5   6   4      192.83      197.05     19.63 o
  -4   6   4       66.44       72.93     12.72 o
  -3   6   4      287.01      261.21     12.21 o
  -2   6   4       91.85      104.16     14.19 o
   0   6   4      744.96      747.33     21.69 o
   1   6   4      244.26      232.44     18.39 o
   2   6   4      530.23      515.50     15.63 o
   3   6   4      224.12      219.93     17.39 o
   4   6   4       36.03       37.13     14.41 o
   5   6   4       27.61       54.65     31.84 o
   6   6   4        8.44       26.37     38.07 o
  -6   7   4       71.06       90.98     22.77 o
  -5   7   4      183.50      172.45     19.94 o
  -4   7   4      318.57      314.83     13.89 o
  -3   7   4        7.94        5.95     11.69 o
  -2   7   4      189.37      197.59     16.48 o
  -1   7   4       57.23       49.96     12.25 o
   0   7   4      630.56      600.78     28.47 o
   1   7   4      320.25      330.28     20.82 o
   2   7   4       51.34       65.14     14.69 o
   3   7   4      664.95      593.59     19.96 o
   4   7   4      428.09      405.04     20.35 o
   5   7   4       27.31       81.67     33.61 o
  -6   8   4       56.08       58.12     22.48 o
  -5   8   4      161.52      161.42     19.78 o
  -4   8   4      200.61      198.44     13.56 o
  -3   8   4       88.57       87.70     15.34 o
  -2   8   4      370.57      386.00     17.67 o
  -1   8   4      320.69      313.74     14.35 o
   0   8   4      197.48      199.82     10.84 o
   1   8   4      188.51      177.04     22.08 o
   2   8   4      140.76      125.92     15.73 o
   3   8   4      283.37      260.91     19.31 o
   4   8   4      105.58      120.90     35.40 o
   5   8   4        0.60       75.89     34.73 o
  -6   9   4       87.68       96.17     23.99 o
  -5   9   4       91.69      100.60     20.00 o
  -4   9   4      430.51      429.08     18.74 o
  -3   9   4      240.40      218.36     16.63 o
  -2   9   4       55.26       61.24     12.07 o
  -1   9   4      661.31      604.78     32.08 o
   0   9   4      201.02      174.28     14.06 o
   1   9   4      166.47      157.49     24.48 o
   2   9   4      180.26      165.75     16.73 o
   3   9   4       55.26       52.02     17.65 o
   4   9   4       76.88       60.71     20.30 o
   5   9   4        4.33       67.11     36.32 o
  -5  10   4      198.50      183.51     21.09 o
  -4  10   4      101.93      107.84     17.25 o
  -3  10   4      147.16      125.62     14.42 o
  -2  10   4      228.63      225.32     13.08 o
  -1  10   4      543.41      535.45     15.03 o
   0  10   4      372.24      380.62     12.07 o
   1  10   4       56.68       56.14     26.35 o
   2  10   4      215.60      194.25     17.29 o
   3  10   4      121.07      107.84     18.21 o
   4  10   4      107.42      105.95     35.04 o
   5  10   4        1.07       54.24     39.22 o
  -5  11   4       63.32       95.79     20.84 o
  -4  11   4      128.71      130.94     17.68 o
  -3  11   4       85.50       76.91     18.04 o
  -2  11   4      373.09      342.18     34.92 o
  -1  11   4      292.92      326.90     51.86 o
   0  11   4      468.23      466.17     24.05 o
   1  11   4      100.65      116.87     29.28 o
   2  11   4      104.30       84.66     25.33 o
   3  11   4       60.43       59.81     18.42 o
   4  11   4      162.39      175.85     38.05 o
   5  11   4       16.00       -3.77     42.69 o
  -5  12   4      213.28      279.90     35.31 o
  -4  12   4       78.93      116.39     29.85 o
  -3  12   4      150.95      155.13     35.05 o
  -2  12   4       73.41       55.66     22.83 o
  -1  12   4       74.45       87.17     21.63 o
   0  12   4      226.32      214.51     14.80 o
   1  12   4       45.78       48.50     30.11 o
   2  12   4      132.15       89.04     17.09 o
   3  12   4        6.35       17.26     34.29 o
   4  12   4       11.16       24.81     37.90 o
  -5  13   4      112.73      109.92     37.38 o
  -4  13   4       46.19       26.87     33.14 o
  -3  13   4       12.20       -9.11     26.21 o
  -2  13   4      100.53       93.05     25.37 o
  -1  13   4      160.70      208.65     31.51 o
   0  13   4      104.25      107.44     40.22 o
   1  13   4       95.89       69.53     30.28 o
   2  13   4      127.37      112.89     17.82 o
   3  13   4       92.79      102.66     36.69 o
   4  13   4       76.99       57.86     41.44 o
  -4  14   4       92.91       86.84     35.61 o
  -3  14   4       57.21       37.01     24.90 o
  -2  14   4        1.50       20.34     21.09 o
  -1  14   4      347.95      396.61     51.33 o
   0  14   4      240.61      251.64     24.64 o
   1  14   4       17.66       31.83     32.82 o
   2  14   4      244.39      215.97     36.61 o
   3  14   4      353.74      379.34     41.33 o
   4  14   4      155.03      146.43     44.83 o
  -4  15   4        1.06        1.23     37.46 o
  -3  15   4       52.00       52.84     33.92 o
  -2  15   4        7.75       29.81     42.18 o
  -1  15   4      584.21      723.60     43.18 o
   0  15   4       54.25       50.99     26.61 o
   1  15   4       48.33       85.15     35.85 o
   2  15   4       49.32       97.79     38.39 o
   3  15   4       46.98       60.09     42.10 o
  -3  16   4       23.36      -27.77     48.54 o
  -2  16   4        9.79       34.29     44.93 o
  -1  16   4       13.82       23.97     41.35 o
   0  16   4      405.77      384.42     43.76 o
   1  16   4      123.79      138.40     39.87 o
   2  16   4      114.90      120.01     40.57 o
   3  16   4      226.25      231.07     46.67 o
  -2  17   4       80.24      147.40     49.11 o
  -1  17   4       46.29      145.40     46.25 o
   0  17   4      160.82      175.55     45.76 o
   1  17   4       12.33       82.71     42.88 o
   2  17   4       96.64      130.88     44.65 o
  -1  18   4        0.02      127.07     50.44 o
   0  18   4       16.89       77.18     50.06 o
   1  18   4       23.81       89.01     48.20 o
  -2 -17   5       18.38       33.52     39.69 o
  -1 -17   5       59.58       78.35     37.40 o
   0 -17   5      298.48      386.97     39.99 o
   1 -17   5       43.92       48.56     38.06 o
  -3 -16   5       24.95       36.92     39.67 o
  -2 -16   5      379.67      425.92     38.42 o
  -1 -16   5      240.64      249.27     35.91 o
   0 -16   5       97.61       99.10     35.31 o
   1 -16   5       33.06        6.43     36.09 o
   2 -16   5       52.80       37.75     40.85 o
  -3 -15   5       19.59       28.48     35.46 o
  -2 -15   5       83.08      131.70     33.56 o
  -1 -15   5      173.26      160.27     33.10 o
   0 -15   5      293.30      316.62     33.92 o
   1 -15   5      230.47      197.04     34.80 o
   2 -15   5        4.37      -20.47     37.32 o
   3 -15   5        0.87       37.48     33.95 o
  -4 -14   5       12.48       43.25     24.92 o
  -3 -14   5       96.01      109.57     33.26 o
  -2 -14   5      351.26      412.11     32.96 o
  -1 -14   5      581.29      590.97     34.12 o
   0 -14   5      184.71      196.79     30.50 o
   1 -14   5       21.70       22.49     30.43 o
   2 -14   5       65.28       66.01     35.47 o
   3 -14   5        2.57       14.57     31.33 o
  -4 -13   5       70.07       65.35     23.51 o
  -3 -13   5       14.50       30.90     19.77 o
  -2 -13   5       15.75       13.12     17.27 o
  -1 -13   5       47.72       42.85     27.48 o
   0 -13   5      353.10      330.41     29.86 o
   1 -13   5       24.79        8.46     28.59 o
   2 -13   5        4.80        5.19     32.41 o
   3 -13   5       23.07       33.77     22.77 o
   4 -13   5       73.38       74.03     34.97 o
  -5 -12   5       56.48       51.45     27.40 o
  -4 -12   5       89.04       98.08     22.98 o
  -3 -12   5      245.72      232.75     22.69 o
  -2 -12   5        5.19       15.50     15.84 o
  -1 -12   5       27.24       34.09     15.10 o
   0 -12   5      250.92      224.93     27.43 o
   1 -12   5      135.28      116.76     26.79 o
   2 -12   5       49.00       17.39     30.29 o
   3 -12   5      103.36      102.09     21.82 o
   4 -12   5      251.90      267.89     34.47 o
  -5 -11   5       16.30       32.94     18.41 o
  -4 -11   5       42.02       53.81     15.83 o
  -3 -11   5        5.22       11.16     13.12 o
  -2 -11   5      255.19      240.94     16.15 o
  -1 -11   5       84.68       61.87     14.78 o
   0 -11   5      126.98      157.57     25.85 o
   1 -11   5      130.95      124.83     26.32 o
   2 -11   5       16.60       16.85     28.08 o
   3 -11   5      259.56      260.70     35.90 o
   4 -11   5       57.15       62.75     31.06 o
  -5 -10   5       82.50       78.93     17.92 o
  -4 -10   5       93.15      108.23     15.71 o
  -3 -10   5       50.76       56.05     12.79 o
  -2 -10   5      113.54      104.18     15.30 o
  -1 -10   5       92.41       92.85     13.83 o
   0 -10   5      111.68       90.57     23.33 o
   1 -10   5       11.16       -1.91     24.55 o
   2 -10   5        1.96      -15.44     27.01 o
   3 -10   5      125.31      106.38     20.10 o
   4 -10   5      126.13       87.82     29.62 o
   5 -10   5      130.96      154.04     34.83 o
  -6  -9   5      209.53      216.40     25.26 o
  -5  -9   5      290.31      291.28     18.09 o
  -4  -9   5      159.10      164.80     15.51 o
  -3  -9   5       85.32       95.96     12.95 o
  -2  -9   5      265.70      283.55     15.09 o
  -1  -9   5       95.50       92.63     16.44 o
   0  -9   5      471.58      442.25     23.95 o
   1  -9   5      269.93      234.51     23.66 o
   2  -9   5      127.13       96.84     26.49 o
   3  -9   5      251.53      272.69     14.81 o
   4  -9   5       38.36       30.81     27.13 o
   5  -9   5       11.56       28.26     31.65 o
  -6  -8   5       52.20       58.15     23.40 o
  -5  -8   5      105.98      112.30     20.35 o
  -4  -8   5      381.26      417.49     15.74 o
  -3  -8   5      126.43      132.55     13.26 o
  -2  -8   5       44.45       46.65     12.79 o
  -1  -8   5      269.23      265.85     11.81 o
   0  -8   5       55.90       37.71     19.36 o
   1  -8   5      103.99       75.02     21.58 o
   2  -8   5      115.52      109.09     24.77 o
   3  -8   5       62.96       79.32     12.83 o
   4  -8   5      430.66      378.56     18.67 o
   5  -8   5       21.02       48.76     30.65 o
  -6  -7   5       40.02       39.04     22.32 o
  -5  -7   5      492.85      496.27     22.16 o
  -4  -7   5       55.37       61.38     14.00 o
  -3  -7   5       16.98       21.52     12.43 o
  -2  -7   5       24.16       30.38     11.87 o
  -1  -7   5       13.07       15.73      9.32 o
   0  -7   5      206.52      188.38     17.97 o
   1  -7   5      440.12      387.15     21.84 o
   2  -7   5       41.10       29.20     22.52 o
   3  -7   5      582.18      533.42     19.36 o
   4  -7   5       75.66       64.95     16.55 o
   5  -7   5       35.43       35.91     28.52 o
  -6  -6   5        3.47       27.27     21.26 o
  -5  -6   5      174.25      173.82     19.55 o
  -4  -6   5      422.48      429.13     17.84 o
  -3  -6   5       97.72      116.23     12.34 o
  -2  -6   5       95.86       99.21     11.61 o
  -1  -6   5      644.08      659.08     18.94 o
   0  -6   5      118.10       82.47     15.59 o
   1  -6   5      306.39      201.59     74.51 o
   2  -6   5      391.51      364.00     23.07 o
   3  -6   5      634.53      624.52     47.20 o
   4  -6   5        9.46       17.49     15.81 o
   5  -6   5       67.63       79.08     19.05 o
  -6  -5   5       29.28       38.35     21.26 o
  -5  -5   5      101.75      101.59     18.64 o
  -4  -5   5       69.39       82.39     13.68 o
  -3  -5   5      130.17      148.90     14.44 o
  -2  -5   5      107.72      114.93     11.15 o
  -1  -5   5      243.31      239.91      8.72 o
   0  -5   5     2308.10     2202.29     26.95 o
   1  -5   5      183.83      178.70     17.16 o
   2  -5   5       95.91       98.19     13.88 o
   3  -5   5       26.75       31.10     15.19 o
   4  -5   5       76.39       63.85     16.01 o
   5  -5   5        9.73       12.01     18.42 o
  -6  -4   5       10.47       38.01     29.16 o
  -5  -4   5      527.98      536.91     21.02 o
  -4  -4   5      937.43      962.11     16.29 o
  -3  -4   5      284.70      273.91     14.34 o
  -2  -4   5      625.35      659.29     12.72 o
  -1  -4   5     1291.79     1284.12     21.82 o
   0  -4   5       80.04       62.73      9.61 o
   1  -4   5       26.51       24.34     15.14 o
   2  -4   5       45.79       45.00     10.37 o
   3  -4   5       35.21       41.88     12.31 o
   4  -4   5       31.46       34.75     15.68 o
   5  -4   5       57.02       48.27     18.78 o
   6  -4   5        1.59       -0.59     33.58 o
  -6  -3   5       38.34       28.75     29.82 o
  -5  -3   5      215.10      184.38     27.51 o
  -4  -3   5       77.42       88.37     12.95 o
  -3  -3   5      349.89      333.18     14.16 o
  -2  -3   5      597.43      611.03     19.49 o
  -1  -3   5      324.85      316.74     15.73 o
   0  -3   5      471.83      450.69     16.58 o
   1  -3   5      638.48      590.59     18.76 o
   2  -3   5      132.58      154.87     15.73 o
   3  -3   5      203.24      225.59     12.79 o
   4  -3   5        3.71       -6.25     13.79 o
   5  -3   5        5.01       -3.91     18.44 o
   6  -3   5        7.98        9.61     33.03 o
  -6  -2   5       14.99       19.37     29.09 o
  -5  -2   5       21.96       22.36     25.66 o
  -4  -2   5      405.86      413.04     16.95 o
  -3  -2   5      150.22      146.57     18.31 o
  -2  -2   5      470.01      451.56     19.00 o
  -1  -2   5      123.00      131.31     14.87 o
   0  -2   5        9.20       18.33     12.96 o
   1  -2   5       28.79       24.32     11.66 o
   2  -2   5      241.99      237.65     12.47 o
   3  -2   5       41.16       38.29     11.95 o
   4  -2   5      267.35      249.48     14.54 o
   5  -2   5       74.03       71.03     19.24 o
   6  -2   5       16.40       25.43     33.26 o
  -6  -1   5      107.16      123.14     30.19 o
  -5  -1   5      303.49      296.66     27.74 o
  -4  -1   5      230.46      219.34     15.97 o
  -3  -1   5      166.80      178.77     17.95 o
  -2  -1   5      107.72      125.58     16.77 o
  -1  -1   5     2401.56     2393.84     25.66 o
   0  -1   5     3709.73     3688.12     30.53 o
   1  -1   5       21.28       27.39     11.44 o
   2  -1   5      336.81      359.74     24.75 o
   3  -1   5      102.96      112.60     12.04 o
   4  -1   5        3.92        5.37     11.54 o
   5  -1   5       17.48       30.78     15.96 o
   6  -1   5        8.67       20.89     33.30 o
  -6   0   5      368.52      344.65     31.83 o
  -5   0   5      313.33      329.44     27.89 o
  -4   0   5      126.54      106.64     15.30 o
  -3   0   5      555.08      537.90     19.52 o
  -2   0   5      348.12      344.51     18.20 o
  -1   0   5       64.94       97.50     10.73 o
   0   0   5     1016.43     1164.47     20.12 o
   1   0   5        0.20        3.78      7.79 o
   2   0   5        5.38        4.87      9.09 o
   3   0   5      210.73      212.04     10.96 o
   4   0   5       31.06       50.15     11.70 o
   5   0   5      123.06      137.84     23.22 o
   6   0   5        1.64       14.12     32.80 o
  -6   1   5      109.39      107.82     29.88 o
  -5   1   5      310.68      309.60     27.83 o
  -4   1   5      231.50      196.60     15.51 o
  -3   1   5      166.91      178.97     17.34 o
  -2   1   5      107.11      113.92     11.88 o
  -1   1   5     2381.58     2325.96     18.43 o
   0   1   5     3697.32     3766.66    116.32 o
   1   1   5       18.03       28.00      7.31 o
   2   1   5      347.07      352.11     10.52 o
   3   1   5      106.08      106.92     10.64 o
   4   1   5        4.02       12.04     11.56 o
   5   1   5       17.94       36.62     21.44 o
  -6   2   5       14.44       39.96     28.74 o
  -5   2   5       23.85       18.37     25.52 o
  -4   2   5      405.19      401.31     16.55 o
  -3   2   5      158.17      141.50     17.56 o
  -2   2   5      461.12      412.59     31.97 o
  -1   2   5      126.31      129.06      9.12 o
   0   2   5        8.67        5.43     11.94 o
   1   2   5       29.13       29.46      6.50 o
   2   2   5      237.85      240.06     10.04 o
   3   2   5       38.38       34.00     10.38 o
   4   2   5      268.49      267.86     12.50 o
   5   2   5       75.30      107.65     27.30 o
   6   2   5       16.83      141.90     41.53 o
  -6   3   5       40.31       50.49     21.89 o
  -5   3   5      213.14      193.62     27.66 o
  -4   3   5       75.05       83.84     15.42 o
  -3   3   5      349.30      316.89     19.11 o
  -2   3   5      605.89      589.54     24.30 o
  -1   3   5      331.85      331.47      9.19 o
   0   3   5      459.03      437.22     12.86 o
   1   3   5      636.28      615.24     17.04 o
   2   3   5      127.05      141.83     14.71 o
   3   3   5      199.86      212.24     14.04 o
   4   3   5        3.64       18.94     14.27 o
   5   3   5        5.31       48.82     24.85 o
   6   3   5        7.63       73.68     41.70 o
  -6   4   5       10.04        5.76     21.82 o
  -5   4   5      528.10      538.31     30.76 o
  -4   4   5      939.14      927.21     18.79 o
  -3   4   5      280.91      242.60     19.93 o
  -2   4   5      636.22      629.63     16.08 o
  -1   4   5     1281.00     1291.24     22.70 o
   0   4   5       81.78       65.32     10.88 o
   1   4   5       25.85       41.26      9.05 o
   2   4   5       47.97       52.25     14.40 o
   3   4   5       34.80       15.13     13.56 o
   4   4   5       28.53       32.32     14.63 o
   5   4   5       54.10       78.12     21.45 o
   6   4   5        1.97       22.29     42.03 o
  -6   5   5       28.65       33.44     21.98 o
  -5   5   5      103.32       97.72     19.54 o
  -4   5   5       67.56       72.16     15.83 o
  -3   5   5      130.27      141.28     19.93 o
  -2   5   5      108.28      109.20     14.90 o
  -1   5   5      252.67      242.35     17.07 o
   0   5   5     2316.89     2190.92     39.36 o
   1   5   5      194.32      185.75     11.04 o
   2   5   5       97.08      100.77     15.54 o
   3   5   5       28.57       25.82     14.28 o
   4   5   5       76.06       67.84     15.25 o
   5   5   5        9.46       29.28     21.54 o
  -6   6   5        3.32        3.77     22.24 o
  -5   6   5      170.78      159.93     20.42 o
  -4   6   5      419.65      396.37     17.38 o
  -3   6   5       98.19       98.75     15.22 o
  -2   6   5       93.46       84.07     15.93 o
  -1   6   5      656.34      640.14     21.08 o
   0   6   5      118.88       88.44     12.39 o
   1   6   5      306.38      218.88     60.29 o
   2   6   5      392.10      361.75     18.32 o
   3   6   5      639.47      620.99     18.18 o
   4   6   5        9.35        6.39     15.37 o
   5   6   5       66.86       67.47     22.23 o
  -6   7   5       42.94       47.98     22.84 o
  -5   7   5      499.81      461.73     22.17 o
  -4   7   5       55.74       53.66     13.52 o
  -3   7   5       16.96       21.04     14.99 o
  -2   7   5       25.75       29.81     16.69 o
  -1   7   5       12.31        5.27     14.11 o
   0   7   5      201.48      194.05     22.33 o
   1   7   5      436.59      425.13     24.32 o
   2   7   5       43.77       44.56     16.28 o
   3   7   5      574.03      536.82     19.95 o
   4   7   5       75.74       69.16     16.47 o
   5   7   5       35.54       29.07     22.85 o
  -6   8   5       53.32       47.20     23.33 o
  -5   8   5      108.13       99.31     20.40 o
  -4   8   5      378.59      355.14     14.99 o
  -3   8   5      122.75      107.73     13.66 o
  -2   8   5       48.75       44.90     13.69 o
  -1   8   5      273.92      247.37     18.07 o
   0   8   5       54.44       52.91     11.36 o
   1   8   5      104.87      107.24     24.16 o
   2   8   5      117.67      125.39     17.38 o
   3   8   5       60.92       69.95     18.07 o
   4   8   5      423.96      411.04     18.61 o
   5   8   5       20.94       40.03     23.64 o
  -6   9   5      210.19      228.78     24.91 o
  -5   9   5      290.04      255.34     21.80 o
  -4   9   5      157.98      141.45     26.36 o
  -3   9   5       85.22       71.38     12.58 o
  -2   9   5      260.86      239.48     18.97 o
  -1   9   5       99.60       85.03     15.40 o
   0   9   5      469.77      408.67     12.92 o
   1   9   5      267.21      261.30     27.61 o
   2   9   5      127.87      109.46     17.65 o
   3   9   5      252.55      238.72     19.39 o
   4   9   5       38.03       28.82     17.64 o
   5   9   5       11.27        5.17     41.42 o
  -5  10   5       82.72       58.37     20.65 o
  -4  10   5       96.67       92.25     18.29 o
  -3  10   5       49.80       35.35     14.31 o
  -2  10   5      117.78      130.46     27.39 o
  -1  10   5       91.23       85.49     19.60 o
   0  10   5      109.91       82.08     21.79 o
   1  10   5       11.29       25.15     16.07 o
   2  10   5        1.67       16.77     16.84 o
   3  10   5      130.20      127.34     19.40 o
   4  10   5      127.34      107.24     22.68 o
   5  10   5      129.85      141.23     44.45 o
  -5  11   5       17.94       52.27     21.44 o
  -4  11   5       41.12       60.93     18.44 o
  -3  11   5        5.22       -5.12     15.80 o
  -2  11   5      257.26      246.09     20.16 o
  -1  11   5       88.94       88.55     25.33 o
   0  11   5      123.82      109.98     31.43 o
   1  11   5      127.21      126.46     16.65 o
   2  11   5       15.87       30.31     17.22 o
   3  11   5      259.67      223.46     20.94 o
   4  11   5       57.26       43.94     22.48 o
  -5  12   5       58.16       62.71     35.28 o
  -4  12   5       89.14      100.75     31.91 o
  -3  12   5      251.42      249.50     23.39 o
  -2  12   5        3.85       23.67     18.73 o
  -1  12   5       26.47       18.88     31.97 o
   0  12   5      248.89      229.34     32.72 o
   1  12   5      136.07      114.61     16.84 o
   2  12   5       49.51       31.66     17.95 o
   3  12   5      100.13       81.22     20.87 o
   4  12   5      251.70      294.69     42.63 o
  -4  13   5       69.90       74.19     34.37 o
  -3  13   5       14.61        6.85     43.65 o
  -2  13   5       16.79        7.95     20.16 o
  -1  13   5       51.10        7.98     34.58 o
   0  13   5      350.45      324.52     34.97 o
   1  13   5       23.02       25.44     16.48 o
   2  13   5        3.81       20.14     18.51 o
   3  13   5       23.39       34.14     21.05 o
   4  13   5       73.50       89.53     44.37 o
  -4  14   5       11.99       14.97     36.58 o
  -3  14   5       95.65       56.66     25.29 o
  -2  14   5      355.39      432.70     43.63 o
  -1  14   5      581.59      496.49     40.69 o
   0  14   5      185.01      212.57     37.86 o
   1  14   5       21.56       53.23     35.59 o
   2  14   5       63.00       83.57     38.17 o
   3  14   5        2.45       30.21     40.90 o
  -3  15   5       19.46      -16.84     47.05 o
  -2  15   5       85.29      142.95     44.18 o
  -1  15   5      175.01      120.11     42.15 o
   0  15   5      291.12      256.15     41.32 o
   1  15   5      226.66      272.38     40.02 o
   2  15   5        3.70       22.64     39.23 o
   3  15   5        0.86       62.94     44.17 o
  -3  16   5       25.87      -13.21     50.81 o
  -2  16   5      373.09      399.26     48.86 o
  -1  16   5      237.41      424.94     46.80 o
   0  16   5       96.67      133.66     44.21 o
   1  16   5       32.91      143.78     41.50 o
   2  16   5       54.86      118.56     43.03 o
  -2  17   5       17.44       61.47     51.30 o
  -1  17   5       60.00      250.22     48.56 o
   0  17   5      298.86      290.35     49.83 o
   1  17   5       46.04      104.61     45.98 o
  -1 -17   6       22.36       14.31     40.32 o
   0 -17   6       51.71       71.55     41.16 o
  -2 -16   6       37.52       63.73     38.74 o
  -1 -16   6       43.63       75.69     36.89 o
   0 -16   6       24.25       50.32     36.82 o
   1 -16   6        8.71       21.00     37.80 o
  -3 -15   6       33.99       18.02     38.21 o
  -2 -15   6       26.12        4.26     35.56 o
  -1 -15   6       81.53       76.37     34.44 o
   0 -15   6        1.88       20.73     33.81 o
   1 -15   6       28.78       -0.93     35.09 o
   2 -15   6       12.39        6.74     40.00 o
  -4 -14   6       12.79       10.64     39.41 o
  -3 -14   6       69.07       97.99     35.99 o
  -2 -14   6       43.78       65.25     32.80 o
  -1 -14   6       85.14       80.32     32.54 o
   0 -14   6        2.65       -5.12     31.32 o
   1 -14   6       29.26       15.97     33.10 o
   2 -14   6       28.76       36.92     37.15 o
   3 -14   6       32.85       34.86     33.76 o
  -4 -13   6       86.95       90.98     38.14 o
  -3 -13   6      158.60      198.92     34.41 o
  -2 -13   6        7.81       -1.55     29.84 o
  -1 -13   6      100.79       84.52     29.88 o
   0 -13   6       36.63       14.52     29.06 o
   1 -13   6        9.59       15.17     30.07 o
   2 -13   6        3.32        4.70     34.03 o
   3 -13   6      108.96      141.12     25.03 o
  -4 -12   6       51.76       64.23     36.34 o
  -3 -12   6       27.87       43.87     30.40 o
  -2 -12   6       36.21       48.75     28.60 o
  -1 -12   6      716.94      779.44     33.48 o
   0 -12   6      186.39      198.37     29.14 o
   1 -12   6      179.65      205.95     30.55 o
   2 -12   6        1.95        9.10     33.53 o
   3 -12   6       35.46       28.14     22.81 o
   4 -12   6        1.40       26.68     33.94 o
  -5 -11   6       42.55       60.60     26.36 o
  -4 -11   6      209.74      192.46     17.49 o
  -3 -11   6       43.04       42.44     14.06 o
  -2 -11   6       80.88       90.03     27.33 o
  -1 -11   6      285.14      265.65     27.28 o
   0 -11   6      289.81      309.98     28.45 o
   1 -11   6      354.09      319.67     29.25 o
   2 -11   6       24.23        6.59     30.94 o
   3 -11   6       33.21       26.52     21.95 o
   4 -11   6      103.12      144.00     32.56 o
  -5 -10   6       34.21       34.40     18.56 o
  -4 -10   6      221.53      211.69     17.09 o
  -3 -10   6      146.18      140.93     13.90 o
  -2 -10   6      262.10      234.69     15.64 o
   0 -10   6     1278.81     1254.24     33.49 o
   1 -10   6      149.37      118.88     26.24 o
   2 -10   6        2.57      -17.62     28.16 o
   3 -10   6       64.85       54.85     20.79 o
   4 -10   6        4.01       11.07     30.06 o
  -5  -9   6       57.71       56.02     18.13 o
  -4  -9   6      263.29      269.14     16.61 o
  -3  -9   6      256.44      281.08     24.30 o
  -2  -9   6      166.14      165.43     15.07 o
  -1  -9   6       41.73       34.92     11.88 o
   0  -9   6       73.62       66.01     23.57 o
   1  -9   6      440.40      390.03     27.52 o
   2  -9   6       74.32       47.68     26.92 o
   3  -9   6      189.66      213.42     36.80 o
   4  -9   6       38.00       55.98     29.29 o
  -6  -8   6       45.08       49.95     24.92 o
  -5  -8   6      192.25      211.79     18.04 o
  -4  -8   6       78.92       81.46     15.09 o
  -3  -8   6       24.88       33.61     15.59 o
  -2  -8   6       86.44       82.05     14.19 o
  -1  -8   6      493.25      505.57     12.62 o
   0  -8   6       82.60       80.51     22.07 o
   1  -8   6      197.60      183.82     24.25 o
   2  -8   6      118.64      118.22     26.54 o
   3  -8   6      161.50      148.91     24.41 o
   4  -8   6       42.82       27.16     17.85 o
   5  -8   6       26.28       19.63     32.64 o
  -6  -7   6       23.69       21.14     23.43 o
  -5  -7   6       45.46       57.13     20.70 o
  -4  -7   6      274.78      288.04     17.12 o
  -3  -7   6      197.48      213.16     16.63 o
  -2  -7   6      126.55      115.98     13.25 o
  -1  -7   6       16.03       18.87      9.04 o
   0  -7   6      120.18      105.48     20.19 o
   1  -7   6      221.65      194.75     22.63 o
   2  -7   6       89.33       68.68     25.24 o
   3  -7   6       46.65       58.55     17.63 o
   4  -7   6      159.76      147.08     18.52 o
   5  -7   6       41.04       51.97     31.24 o
  -6  -6   6       25.57       26.08     31.42 o
  -5  -6   6      176.37      195.13     21.07 o
  -4  -6   6       77.88       91.31     14.29 o
  -3  -6   6       17.97       27.11     15.20 o
  -2  -6   6       39.44       50.58     12.17 o
  -1  -6   6      306.27      285.33     19.90 o
   0  -6   6      355.82      341.89     20.97 o
   1  -6   6      171.23      172.10     21.18 o
   2  -6   6       17.72        3.99     23.68 o
   3  -6   6        7.41       10.84     16.74 o
   4  -6   6       90.81       76.42     17.74 o
   5  -6   6       34.92       29.72     19.57 o
  -6  -5   6       17.79       46.73     30.63 o
  -5  -5   6      254.78      281.19     29.85 o
  -4  -5   6     1137.32     1078.06     42.68 o
  -3  -5   6      367.32      381.09     18.55 o
  -2  -5   6      153.67      157.43     20.03 o
  -1  -5   6       12.79       18.28     16.39 o
   0  -5   6      204.06      188.30     17.85 o
   1  -5   6      380.04      353.27     21.02 o
   2  -5   6      423.84      406.45     25.90 o
   3  -5   6      332.43      312.00     17.68 o
   4  -5   6       63.97       74.11     17.63 o
   5  -5   6       19.98       23.76     19.82 o
  -6  -4   6       63.94       25.88     29.94 o
  -5  -4   6      403.19      367.20     30.61 o
  -4  -4   6      195.43      181.21     18.10 o
  -3  -4   6       22.64       51.09     22.79 o
  -2  -4   6      635.67      637.10     22.32 o
  -1  -4   6     1107.41     1116.96     23.31 o
   0  -4   6     1703.71     1615.23     33.19 o
   1  -4   6      317.55      309.60     20.06 o
   2  -4   6       23.57       18.89     12.32 o
   3  -4   6      287.94      292.33     16.98 o
   4  -4   6      185.32      168.54     19.83 o
   5  -4   6        8.19       22.27     19.98 o
  -6  -3   6       18.66       49.00     31.38 o
  -5  -3   6       30.68       18.51     27.41 o
  -4  -3   6      352.47      330.60     18.37 o
  -3  -3   6      482.95      463.65     24.12 o
  -2  -3   6      201.63      201.68     18.99 o
  -1  -3   6      148.59      138.34     16.44 o
   0  -3   6      676.28      679.16     20.12 o
   1  -3   6      972.56      927.19     23.04 o
   2  -3   6       20.45       26.53     11.91 o
   3  -3   6      180.16      189.69     21.98 o
   4  -3   6      273.64      261.73     18.01 o
   5  -3   6       87.73       60.01     20.42 o
  -6  -2   6       47.54       49.32     30.80 o
  -5  -2   6       20.16       17.96     26.63 o
  -4  -2   6       28.73       41.85     16.89 o
  -3  -2   6      289.06      265.71     22.78 o
  -2  -2   6      269.78      271.53     19.63 o
  -1  -2   6      328.90      305.78     17.08 o
   0  -2   6       32.19       21.07     14.41 o
   1  -2   6      264.53      254.83     18.37 o
   2  -2   6       98.25      108.00     11.44 o
   3  -2   6       51.86       74.16     29.10 o
   4  -2   6       95.86      109.87     17.07 o
   5  -2   6       65.13       59.83     20.17 o
  -6  -1   6      194.04      226.81     31.97 o
  -5  -1   6       73.09       73.58     27.49 o
  -4  -1   6     1223.50     1203.35     21.34 o
  -3  -1   6      650.54      608.93     24.52 o
  -2  -1   6       44.85       45.99     17.86 o
  -1  -1   6      596.79      601.23     18.93 o
   0  -1   6      135.52      145.28     15.24 o
   1  -1   6       55.92       51.75     13.06 o
   2  -1   6       38.28       50.75     10.86 o
   3  -1   6      147.28      147.97     13.34 o
   4  -1   6      245.95      254.69     15.68 o
   5  -1   6       13.97       19.36     19.84 o
  -6   0   6       48.49       38.55     30.19 o
  -5   0   6       54.99       59.80     27.36 o
  -4   0   6      330.12      310.01     18.04 o
  -3   0   6      503.94      551.35     23.89 o
  -2   0   6     1391.45     1357.82     25.54 o
  -1   0   6      298.41      249.90     23.94 o
   0   0   6     1140.43     1063.99     21.04 o
   1   0   6        0.02       -0.40      8.56 o
   2   0   6        5.87       14.66     10.35 o
   3   0   6        1.21       13.82     12.95 o
   4   0   6      153.32      172.98     13.04 o
   5   0   6       97.50      101.73     20.21 o
  -6   1   6      197.62      180.09     30.98 o
  -5   1   6       74.54       86.03     27.88 o
  -4   1   6     1207.98     1148.00     21.02 o
  -3   1   6      653.47      619.97     23.95 o
  -2   1   6       42.23       40.49     18.13 o
  -1   1   6      596.54      633.82     19.81 o
   0   1   6      135.22      125.43     14.71 o
   1   1   6       55.31       44.15      8.10 o
   2   1   6       34.80       41.42     10.48 o
   3   1   6      150.19      150.56     13.36 o
   4   1   6      248.04      261.57     13.44 o
   5   1   6       12.93       14.98     17.20 o
  -6   2   6       49.65       48.38     30.48 o
  -5   2   6       19.53       12.44     26.87 o
  -4   2   6       28.30       28.75     16.61 o
  -3   2   6      291.02      271.49     21.88 o
  -2   2   6      259.98      239.12     19.83 o
  -1   2   6      324.27      281.56     32.59 o
   0   2   6       34.57       25.40     11.55 o
   1   2   6      271.17      221.06     26.45 o
   2   2   6       99.72      115.65     10.76 o
   3   2   6       51.98       53.53     13.20 o
   4   2   6       98.01      106.11     12.95 o
   5   2   6       65.64       64.92     22.93 o
  -6   3   6       19.47       15.71     30.46 o
  -5   3   6       32.16       50.28     27.97 o
  -4   3   6      364.83      336.11     24.37 o
  -3   3   6      473.34      423.18     22.75 o
  -2   3   6      195.70      177.04     15.71 o
  -1   3   6      149.74      125.13     17.18 o
   0   3   6      671.37      718.79     15.56 o
   1   3   6      972.44      919.12     17.48 o
   2   3   6       23.28       24.99     16.07 o
   3   3   6      180.24      184.18     15.14 o
   4   3   6      271.29      285.29     16.80 o
   5   3   6       85.65       78.86     25.97 o
  -6   4   6       63.12       62.18     22.87 o
  -5   4   6      403.10      328.51     30.71 o
  -4   4   6      197.24      184.09     17.59 o
  -3   4   6       24.51       41.83     21.32 o
  -2   4   6      637.66      591.48     18.09 o
  -1   4   6     1094.64     1063.71     23.48 o
   0   4   6     1724.06     1721.99     20.08 o
   1   4   6      319.62      331.85     15.33 o
   2   4   6       22.45       23.49     16.62 o
   3   4   6      287.63      285.07     20.47 o
   4   4   6      186.10      217.97     17.06 o
   5   4   6        8.09       16.37     28.04 o
  -6   5   6       16.73       17.34     22.76 o
  -5   5   6      261.88      247.35     29.72 o
  -4   5   6     1141.09     1018.13     20.70 o
  -3   5   6      365.58      357.61     23.82 o
  -2   5   6      149.33      127.32     17.23 o
  -1   5   6       13.10       14.90     17.38 o
   0   5   6      201.93      183.17     14.30 o
   1   5   6      375.89      342.70     16.26 o
   2   5   6      426.63      399.71     18.65 o
   3   5   6      341.99      314.90     16.19 o
   4   5   6       65.69       71.28     16.87 o
   5   5   6       21.01       16.19     23.36 o
  -6   6   6       25.24       21.02     23.29 o
  -5   6   6      175.73      163.26     21.68 o
  -4   6   6       78.15       71.36     16.91 o
  -3   6   6       19.42       24.25     22.94 o
  -2   6   6       38.14       41.57     17.61 o
  -1   6   6      310.66      300.71     20.67 o
   0   6   6      352.89      331.54     16.23 o
   1   6   6      168.29      138.50     13.43 o
   2   6   6       18.45       29.48     17.61 o
   3   6   6        7.49       16.38     14.87 o
   4   6   6       91.05       74.13     17.08 o
   5   6   6       34.93       32.12     24.02 o
  -6   7   6       22.61       28.27     23.97 o
  -5   7   6       42.32       44.69     21.02 o
  -4   7   6      279.80      288.93     18.12 o
  -3   7   6      200.69      181.07     24.89 o
  -2   7   6      129.95      111.49     18.85 o
  -1   7   6       15.65       32.96     20.60 o
   0   7   6      121.65      111.44     16.20 o
   1   7   6      225.25      230.12     17.63 o
   2   7   6       89.53       93.47     19.11 o
   3   7   6       43.82       37.68     15.43 o
   4   7   6      159.16      159.70     18.17 o
   5   7   6       39.45       35.35     24.92 o
  -6   8   6       43.17       44.37     24.46 o
  -5   8   6      194.60      183.01     22.11 o
  -4   8   6       77.85       71.27     14.92 o
  -3   8   6       25.26       12.71     15.52 o
  -2   8   6       84.56       84.88     19.69 o
  -1   8   6      495.44      508.43     25.46 o
   0   8   6       79.87       83.93     17.33 o
   1   8   6      193.58      198.16     18.49 o
   2   8   6      115.94      141.77     14.95 o
   3   8   6      162.41      156.92     16.48 o
   4   8   6       44.28       40.90     18.03 o
   5   8   6       27.25       50.06     25.33 o
  -5   9   6       56.96       46.10     21.67 o
  -4   9   6      270.75      248.81     24.89 o
  -3   9   6      258.96      243.36     13.68 o
  -2   9   6      170.73      166.05     15.71 o
  -1   9   6       42.18       31.67     15.02 o
   0   9   6       75.44       88.81     29.97 o
   1   9   6      438.69      396.81     32.00 o
   2   9   6       77.87       82.66     21.36 o
   3   9   6      187.00      189.03     17.17 o
   4   9   6       35.98       45.17     18.73 o
  -5  10   6       34.03       47.17     21.38 o
  -4  10   6      220.18      201.27     20.53 o
  -3  10   6      143.04      120.43     13.57 o
  -2  10   6      268.74      235.15     22.79 o
  -1  10   6      222.12      140.16     21.70 o
   0  10   6     1292.23     1070.78     38.86 o
   1  10   6      147.66      211.11     31.67 o
   2  10   6        2.63       21.73     17.74 o
   3  10   6       64.61       73.99     16.97 o
   4  10   6        3.85       15.41     19.63 o
  -5  11   6       40.59       38.00     34.14 o
  -4  11   6      207.32      195.12     23.99 o
  -3  11   6       44.27       28.53     13.88 o
  -2  11   6       80.19       80.54     20.95 o
  -1  11   6      284.47      240.95     33.86 o
   0  11   6      292.77      229.07     33.13 o
   1  11   6      361.87      308.91     18.43 o
   2  11   6       22.35       34.63     18.42 o
   3  11   6       36.35       46.27     21.60 o
   4  11   6      102.63      128.41     20.99 o
  -4  12   6       51.28       55.53     34.05 o
  -3  12   6       29.29       26.30     18.82 o
  -2  12   6       36.20       51.52     20.11 o
  -1  12   6      717.18      863.73     40.12 o
   0  12   6      186.91      152.23     35.03 o
   1  12   6      178.52      166.05     24.14 o
   2  12   6        2.25       28.82     19.12 o
   3  12   6       35.24       42.70     39.56 o
   4  12   6        1.30       24.33     21.27 o
  -4  13   6       86.53      101.39     35.66 o
  -3  13   6      157.47      190.61     25.04 o
  -2  13   6        7.14       -2.05     39.88 o
  -1  13   6      100.95       56.06     36.88 o
   0  13   6       37.92       71.85     35.63 o
   1  13   6        8.84       38.09     17.97 o
   2  13   6        3.07       35.25     19.84 o
   3  13   6      106.41      140.44     44.63 o
  -4  14   6       12.87       44.94     37.69 o
  -3  14   6       71.48       27.62     45.95 o
  -2  14   6       43.77       85.85     43.81 o
  -1  14   6       79.44      239.00     43.01 o
   0  14   6        3.11       32.96     39.18 o
   1  14   6       28.21       78.33     39.19 o
   2  14   6       29.19       71.22     39.53 o
   3  14   6       32.98       48.01     23.50 o
  -3  15   6       35.16       13.65     49.46 o
  -2  15   6       27.62      107.56     46.79 o
  -1  15   6       82.19      234.27     44.65 o
   0  15   6        1.64        6.28     42.01 o
   1  15   6       30.80       44.78     41.25 o
   2  15   6       12.89       41.74     42.58 o
  -2  16   6       38.39      139.43     50.22 o
  -1  16   6       43.10      200.52     47.47 o
   0  16   6       26.27       36.18     45.14 o
   1  16   6        9.22       28.25     44.15 o
  -1  17   6       22.48      196.02     51.23 o
   0  17   6       50.99       68.72     49.57 o
  -1 -16   7      129.49      115.27     41.24 o
   0 -16   7       94.38      115.70     40.69 o
  -2 -15   7      143.50      157.70     39.28 o
  -1 -15   7       19.59       30.29     35.99 o
   0 -15   7        2.32        6.40     36.27 o
   1 -15   7        1.78       10.93     37.85 o
  -3 -14   7      162.79      181.37     39.08 o
  -2 -14   7       24.60       47.88     35.47 o
  -1 -14   7      142.51      129.93     34.68 o
   0 -14   7      222.10      210.06     35.37 o
   1 -14   7       34.41       28.05     35.31 o
   2 -14   7        3.30       12.95     39.58 o
  -4 -13   7      117.79      161.68     41.33 o
  -3 -13   7      453.49      451.11     38.56 o
  -2 -13   7      217.90      268.10     34.77 o
  -1 -13   7       57.68       40.06     32.72 o
   0 -13   7       19.62       31.87     32.32 o
   1 -13   7       11.42       -5.82     33.86 o
   2 -13   7       29.63       13.29     37.83 o
   3 -13   7       39.23       56.67     34.14 o
  -4 -12   7      260.00      275.00     39.54 o
  -3 -12   7       44.59       97.11     34.00 o
  -2 -12   7       21.63       34.74     31.19 o
  -1 -12   7       77.78       66.16     30.73 o
   0 -12   7        9.51        4.35     30.35 o
   1 -12   7       22.45       43.22     32.01 o
   2 -12   7       61.88       60.38     36.62 o
   3 -12   7       29.94       62.20     25.17 o
  -4 -11   7       26.54       17.25     21.91 o
  -3 -11   7       49.88       68.02     19.57 o
  -2 -11   7       58.50       81.14     29.40 o
  -1 -11   7       45.22       68.09     28.31 o
   0 -11   7       69.29       56.58     27.69 o
   1 -11   7       20.62        1.61     29.11 o
   2 -11   7       16.27       26.48     33.51 o
   3 -11   7        4.62       21.46     23.74 o
  -5 -10   7      101.45       93.86     24.42 o
  -4 -10   7       68.30       61.27     21.70 o
  -3 -10   7       25.97       62.40     30.76 o
  -2 -10   7       58.73       34.80     27.61 o
  -1 -10   7       85.73       90.68     26.07 o
   0 -10   7      312.08      276.08     27.95 o
   1 -10   7       28.54       27.21     27.21 o
   2 -10   7       28.44       39.11     31.04 o
   3 -10   7      120.61      106.43     22.89 o
   4 -10   7       12.60       28.58     32.30 o
  -5  -9   7       57.60       84.57     19.57 o
  -4  -9   7       65.94       67.95     16.58 o
  -3  -9   7      260.56      279.78     29.74 o
  -2  -9   7      117.76      136.49     26.13 o
  -1  -9   7       30.46       28.05     25.17 o
   0  -9   7      437.17      384.35     28.75 o
   1  -9   7      191.32      195.63     26.98 o
   2  -9   7        5.69        6.37     28.80 o
   3  -9   7      247.23      245.27     29.25 o
   4  -9   7      157.06      138.92     32.56 o
  -5  -8   7       35.21       48.51     18.42 o
  -4  -8   7       27.35       31.69     15.77 o
  -3  -8   7      162.11      169.64     16.78 o
  -2  -8   7       93.90      103.55     25.57 o
  -1  -8   7      121.62      116.43     24.32 o
   0  -8   7      564.21      517.30     27.59 o
   1  -8   7      796.87      788.09     29.72 o
   2  -8   7      440.58      431.65     29.77 o
   3  -8   7       10.00       13.17     21.46 o
   4  -8   7       26.64       18.33     30.00 o
  -5  -7   7      139.89      134.67     31.07 o
  -4  -7   7       95.08      116.48     15.71 o
  -3  -7   7       28.62       33.56     15.59 o
  -2  -7   7        1.59       14.24     23.53 o
  -1  -7   7      120.64      111.89     22.62 o
   0  -7   7     1494.93     1435.36     31.68 o
   1  -7   7      657.80      666.16     28.80 o
   2  -7   7        0.54       -3.20     25.91 o
   3  -7   7       36.39       32.30     19.87 o
   4  -7   7       13.25       28.35     19.10 o
  -6  -6   7       21.64       13.89     33.20 o
  -5  -6   7       47.47       39.61     29.41 o
  -4  -6   7      124.26      118.09     19.52 o
  -3  -6   7       14.10       -3.67     25.54 o
  -2  -6   7      107.97      103.64     23.09 o
  -1  -6   7       38.67       41.83     21.43 o
   0  -6   7       22.45       19.97     21.28 o
   1  -6   7      970.48      918.39     28.89 o
   2  -6   7       58.27       67.73     17.30 o
   3  -6   7       20.09       23.47     18.39 o
   4  -6   7       36.26       22.37     19.17 o
   5  -6   7        0.93        8.84     21.83 o
  -6  -5   7        1.89       -4.81     32.84 o
  -5  -5   7      228.58      210.19     30.87 o
  -4  -5   7       28.99       42.11     18.72 o
  -3  -5   7       28.66       25.45     25.63 o
  -2  -5   7      742.43      687.15     26.73 o
  -1  -5   7      297.35      294.51     21.97 o
   0  -5   7      378.08      349.96     22.37 o
   1  -5   7      270.68      253.25     23.84 o
   2  -5   7      447.86      436.41     19.42 o
   3  -5   7       38.00       35.60     17.37 o
   4  -5   7      137.32      131.52     19.37 o
   5  -5   7       64.10       59.69     21.96 o
  -6  -4   7        0.31        6.40     32.74 o
  -5  -4   7       64.83       64.93     29.31 o
  -4  -4   7       53.51       53.22     18.09 o
  -3  -4   7      605.71      672.14     29.01 o
  -2  -4   7      124.74      126.96     21.67 o
  -1  -4   7     1049.28     1045.40     26.44 o
   0  -4   7      273.71      222.29     11.55 o
   1  -4   7      322.00      299.25     22.77 o
   2  -4   7      311.75      313.89     17.31 o
   3  -4   7        6.74       11.21     16.49 o
   4  -4   7       70.81       67.69     18.62 o
   5  -4   7       20.00       13.37     21.36 o
  -6  -3   7       14.42       25.81     32.42 o
  -5  -3   7       48.31       46.62     29.67 o
  -4  -3   7       56.15       62.48     18.05 o
  -3  -3   7      618.51      630.17     27.92 o
  -2  -3   7       55.90       37.65     20.55 o
  -1  -3   7       78.29       75.61     19.47 o
   0  -3   7     1102.00     1055.72     25.73 o
   1  -3   7       89.49       75.66     21.00 o
   2  -3   7       50.50       44.95     13.36 o
   3  -3   7      181.23      188.16     17.12 o
   4  -3   7       57.70       54.18     18.30 o
   5  -3   7      128.73      115.11     21.86 o
  -6  -2   7       66.49       82.35     33.16 o
  -5  -2   7       65.91       52.84     28.74 o
  -4  -2   7      399.93      421.46     26.25 o
  -3  -2   7       14.05       27.97     24.10 o
  -2  -2   7      138.34      128.68     21.48 o
  -1  -2   7      423.04      418.03     20.66 o
   0  -2   7      314.36      328.32     20.05 o
   1  -2   7       11.00       10.26     19.72 o
   2  -2   7      116.16      132.62     14.24 o
   3  -2   7       87.71      119.50     23.62 o
   4  -2   7      246.27      253.69     29.07 o
   5  -2   7       99.42      117.21     21.47 o
  -6  -1   7      167.25      140.75     33.96 o
  -5  -1   7       29.86       60.05     28.88 o
  -4  -1   7      956.51      960.74     34.19 o
  -3  -1   7      292.16      266.71     26.00 o
  -2  -1   7      390.95      372.88     22.96 o
  -1  -1   7      411.04      394.46     20.42 o
   0  -1   7      226.37      207.69     19.22 o
   1  -1   7       17.12       16.32     10.53 o
   2  -1   7       66.80       77.00     12.50 o
   3  -1   7       11.52       21.48     13.76 o
   4  -1   7      178.42      184.80     18.74 o
   5  -1   7      146.18      145.28     30.12 o
  -6   0   7       53.76       54.15     32.67 o
  -5   0   7      240.20      263.78     30.49 o
  -4   0   7     1254.88     1201.54     23.26 o
  -3   0   7     1355.34     1361.75     31.68 o
  -2   0   7       38.75       55.25     20.27 o
  -1   0   7      433.28      471.58     35.24 o
   0   0   7       85.24       90.14     17.57 o
   1   0   7        0.48        1.13      9.90 o
   2   0   7      200.49      193.83     12.22 o
   3   0   7      198.23      198.07     14.21 o
   4   0   7        0.08       29.89     15.81 o
   5   0   7        2.37       25.23     29.84 o
  -6   1   7      166.79      165.16     34.04 o
  -5   1   7       30.02       40.22     27.98 o
  -4   1   7      967.81      912.95     29.68 o
  -3   1   7      302.97      270.30     25.91 o
  -2   1   7      392.63      354.27     22.56 o
  -1   1   7      398.45      365.70     20.59 o
   0   1   7      229.28      195.16     18.85 o
   1   1   7       17.07       10.97      8.93 o
   2   1   7       67.14       74.30     11.68 o
   3   1   7       11.44       15.61     13.33 o
   4   1   7      178.04      205.54     18.14 o
   5   1   7      143.97      155.34     30.59 o
  -6   2   7       68.47       65.20     32.47 o
  -5   2   7       65.63       51.99     29.02 o
  -4   2   7      402.66      402.59     19.51 o
  -3   2   7       14.52       16.81     23.92 o
  -2   2   7      138.29      125.78     21.36 o
  -1   2   7      420.53      418.82     20.67 o
   0   2   7      307.74      322.82     20.10 o
   1   2   7       12.46       10.82      6.77 o
   2   2   7      110.93      115.55     11.78 o
   3   2   7       86.88      113.81     20.11 o
   4   2   7      247.28      252.95     17.97 o
   5   2   7       99.66      139.55     42.47 o
  -6   3   7       14.55       26.26     32.45 o
  -5   3   7       48.68       38.49     29.15 o
  -4   3   7       56.22       58.76     17.62 o
  -3   3   7      626.92      569.45     27.05 o
  -2   3   7       55.32       40.68     16.61 o
  -1   3   7       82.91       50.89     12.34 o
   0   3   7     1096.50     1036.55     37.48 o
   1   3   7       87.96       89.78     16.22 o
   2   3   7       50.40       64.71     18.21 o
   3   3   7      182.86      205.18     20.93 o
   4   3   7       60.60       69.91     17.34 o
   5   3   7      131.23      142.57     25.34 o
  -6   4   7        0.48       36.97     32.95 o
  -5   4   7       63.86       65.29     30.25 o
  -4   4   7       56.39       51.50     17.77 o
  -3   4   7      610.91      581.52     27.59 o
  -2   4   7      124.68      122.92     17.99 o
  -1   4   7     1041.34     1031.63     26.55 o
   0   4   7      275.16      230.90     21.90 o
   1   4   7      315.95      293.38     17.89 o
   2   4   7      314.20      333.53     33.29 o
   3   4   7        8.05       11.79     15.24 o
   4   4   7       70.05       80.47     17.73 o
   5   4   7       20.05       27.81     24.95 o
  -6   5   7        1.84       10.45     33.11 o
  -5   5   7      228.17      199.48     31.51 o
  -4   5   7       27.29       36.72     17.77 o
  -3   5   7       27.27       25.77     24.90 o
  -2   5   7      741.56      673.12     24.50 o
  -1   5   7      287.33      285.27     22.57 o
   0   5   7      374.79      360.62     22.59 o
   1   5   7      270.39      273.76     18.70 o
   2   5   7      448.93      434.45     20.79 o
   3   5   7       39.17       37.95     15.89 o
   4   5   7      136.64      151.89     18.52 o
   5   5   7       65.67       63.39     25.51 o
  -6   6   7       22.83       26.59     24.95 o
  -5   6   7       45.64       35.81     30.04 o
  -4   6   7      121.12      107.36     18.52 o
  -3   6   7       13.82       13.80     24.44 o
  -2   6   7      107.72      126.01     19.47 o
  -1   6   7       40.39       32.90     21.95 o
   0   6   7       22.56       14.32     17.05 o
   1   6   7      989.54      917.26     38.76 o
   2   6   7       61.91       68.05     20.81 o
   3   6   7       18.05       15.13     16.05 o
   4   6   7       37.02       39.67     18.52 o
   5   6   7        0.85        6.38     25.68 o
  -5   7   7      137.79      127.30     22.75 o
  -4   7   7       96.33      105.17     18.89 o
  -3   7   7       30.78       40.21     25.51 o
  -2   7   7        2.25       17.55     19.95 o
  -1   7   7      123.39      121.34     23.71 o
   0   7   7     1501.11     1393.87     31.96 o
   1   7   7      659.29      651.44     22.36 o
   2   7   7        0.49       14.86     18.91 o
   3   7   7       35.25       22.98     16.59 o
   4   7   7       13.05       22.56     18.75 o
  -5   8   7       33.90       27.24     22.24 o
  -4   8   7       25.07       24.19     15.81 o
  -3   8   7      165.28      155.06     22.02 o
  -2   8   7       94.26      118.19     20.75 o
  -1   8   7      122.27      116.81     24.96 o
   0   8   7      568.68      533.66     22.44 o
   1   8   7      803.58      755.34     52.15 o
   2   8   7      441.78      427.76     22.33 o
   3   8   7        9.62       12.55     16.93 o
   4   8   7       27.81       32.05     19.62 o
  -5   9   7       57.38       50.91     22.96 o
  -4   9   7       62.65       54.73     16.49 o
  -3   9   7      261.42      255.45     18.20 o
  -2   9   7      124.73      151.56     21.04 o
  -1   9   7       27.63       29.06     24.91 o
   0   9   7      431.32      393.34     42.34 o
   1   9   7      192.18      203.11     20.97 o
   2   9   7        5.97       18.61     15.56 o
   3   9   7      245.61      254.14     18.75 o
   4   9   7      155.69      151.05     20.61 o
  -5  10   7       97.22       88.16     23.45 o
  -4  10   7       66.22       60.83     21.06 o
  -3  10   7       26.02       17.84     18.25 o
  -2  10   7       58.74       69.48     16.29 o
  -1  10   7       85.03       83.89     26.00 o
   0  10   7      307.13      315.23     22.10 o
   1  10   7       31.43       23.15     20.47 o
   2  10   7       29.92       40.23     16.19 o
   3  10   7      120.30      113.77     18.86 o
   4  10   7       11.92       30.97     20.71 o
  -4  11   7       26.38       47.26     21.59 o
  -3  11   7       51.87       52.76     14.95 o
  -2  11   7       62.44       75.28     17.24 o
  -1  11   7       48.82       71.46     27.38 o
   0  11   7       72.33       78.98     21.45 o
   1  11   7       20.23       30.53     22.03 o
   2  11   7       16.00       21.00     16.82 o
   3  11   7        5.23       29.22     18.83 o
  -4  12   7      257.86      245.38     36.33 o
  -3  12   7       45.28       39.47     20.02 o
  -2  12   7       21.67       43.05     24.12 o
  -1  12   7       75.34       85.64     29.77 o
   0  12   7        9.25       16.65     36.30 o
   1  12   7       24.00       35.98     18.90 o
   2  12   7       63.85       76.50     17.69 o
   3  12   7       32.01       63.35     24.44 o
  -4  13   7      116.62       95.77     38.37 o
  -3  13   7      456.52      413.54     33.53 o
  -2  13   7      218.72      218.43     34.20 o
  -1  13   7       60.22      221.59     43.20 o
   0  13   7       19.62       22.21     40.15 o
   1  13   7       11.94       46.00     25.64 o
   2  13   7       29.61       35.13     21.36 o
   3  13   7       39.61       61.24     20.38 o
  -3  14   7      163.73      168.35     31.50 o
  -2  14   7       24.70       68.96     27.59 o
  -1  14   7      142.23      315.65     45.88 o
   0  14   7      217.65      133.92     42.85 o
   1  14   7       33.60       61.60     42.76 o
   2  14   7        3.23       66.79     44.09 o
  -2  15   7      145.31      209.59     50.15 o
  -1  15   7       19.63      183.82     47.69 o
   0  15   7        2.33       15.46     44.28 o
   1  15   7        1.88       35.13     45.09 o
  -1  16   7      127.98      320.57     51.69 o
   0  16   7       93.67       82.93     48.68 o
  -1 -15   8      127.86      136.87     41.04 o
   0 -15   8       78.81       94.72     41.31 o
  -2 -14   8       31.80       46.34     38.94 o
  -1 -14   8        6.16       34.28     37.07 o
   0 -14   8       11.25       28.63     37.47 o
   1 -14   8        6.10       40.46     39.05 o
  -3 -13   8        7.11       20.00     39.11 o
  -2 -13   8       50.61       87.53     37.46 o
  -1 -13   8      150.61      143.73     36.71 o
   0 -13   8       26.99       28.91     35.44 o
   1 -13   8      163.01      233.82     38.49 o
   2 -13   8      136.09      127.04     42.16 o
  -4 -12   8       38.30       47.96     40.76 o
  -3 -12   8        8.80       28.95     37.12 o
  -2 -12   8       89.16      122.44     34.79 o
  -1 -12   8       66.51       87.70     34.12 o
   0 -12   8        1.00       29.62     32.31 o
   1 -12   8       41.72       41.64     34.10 o
   2 -12   8        5.38        3.99     38.41 o
  -4 -11   8       16.86       26.84     23.61 o
  -3 -11   8       16.95       13.33     34.32 o
  -2 -11   8       57.88       72.10     32.17 o
  -1 -11   8      113.22      153.16     30.96 o
   0 -11   8      208.29      232.39     32.35 o
   1 -11   8      185.39      176.66     32.94 o
   2 -11   8      282.57      318.52     37.94 o
   3 -11   8       22.88       40.58     33.46 o
  -4 -10   8      124.14      134.88     24.00 o
  -3 -10   8       32.44       38.05     32.39 o
  -2 -10   8       37.42       11.62     29.66 o
  -1 -10   8       66.75       55.70     29.13 o
   0 -10   8      124.03      118.85     29.60 o
   1 -10   8       17.08       12.95     29.91 o
   2 -10   8      172.60      148.61     35.75 o
   3 -10   8      228.63      237.73     25.85 o
  -5  -9   8        6.56        8.97     25.35 o
  -4  -9   8       13.12       14.95     22.40 o
  -3  -9   8       75.59       87.50     31.00 o
  -2  -9   8       90.62      112.10     29.36 o
  -1  -9   8      133.38      151.35     27.72 o
   0  -9   8       18.87        7.80     26.58 o
   1  -9   8      140.08      149.06     29.37 o
   2  -9   8       28.25       20.14     32.20 o
   3  -9   8       21.79       21.78     23.68 o
   4  -9   8       13.74       26.04     35.83 o
  -5  -8   8       46.37       46.34     32.70 o
  -4  -8   8      203.94      201.50     31.92 o
  -3  -8   8      440.96      451.58     33.06 o
  -2  -8   8      699.23      653.74     31.51 o
  -1  -8   8      366.12      377.88     27.83 o
   0  -8   8      281.41      273.66     27.31 o
   1  -8   8       31.00       28.66     26.54 o
   2  -8   8       23.93       27.66     29.85 o
   3  -8   8       65.42       71.53     23.00 o
   4  -8   8       32.20       38.15     34.12 o
  -5  -7   8       49.05       46.36     31.91 o
  -4  -7   8       12.25       14.46     21.57 o
  -3  -7   8      219.82      245.06     29.43 o
  -2  -7   8      461.69      528.72     29.24 o
  -1  -7   8      279.30      312.21     26.62 o
   0  -7   8      271.92      278.19     27.01 o
   1  -7   8      109.48      110.17     26.11 o
   2  -7   8       32.52       40.70     28.83 o
   3  -7   8       45.17       40.48     21.62 o
   4  -7   8        2.18       15.81     21.06 o
  -5  -6   8      213.10      197.57     33.29 o
  -4  -6   8      261.63      318.40     33.39 o
  -3  -6   8      224.09      254.71     28.69 o
  -2  -6   8      562.87      561.14     28.91 o
  -1  -6   8       50.29       57.89     24.28 o
   0  -6   8      104.22      110.52     24.90 o
   1  -6   8       17.45       12.19     24.24 o
   2  -6   8       31.49       38.16     18.06 o
   3  -6   8       33.66       46.47     20.33 o
   4  -6   8        4.32       14.25     20.50 o
  -5  -5   8       30.11       55.92     31.51 o
  -4  -5   8       55.73       74.72     30.45 o
  -3  -5   8      260.98      283.58     28.01 o
  -2  -5   8       61.61       78.72     24.83 o
  -1  -5   8      271.76      255.82     24.93 o
   0  -5   8      303.22      303.06     25.36 o
   1  -5   8      819.32      773.61     29.88 o
   2  -5   8       23.43       18.70     17.21 o
   3  -5   8       18.42       18.57     19.13 o
   4  -5   8        9.49        1.01     20.08 o
  -6  -4   8        7.66        1.48     35.44 o
  -5  -4   8        7.07       17.19     30.48 o
  -4  -4   8      393.82      462.20     31.25 o
  -3  -4   8      894.14      882.66     32.09 o
  -2  -4   8       88.97       95.82     24.17 o
  -1  -4   8       87.21       79.08     22.76 o
   0  -4   8        8.40       24.23     22.57 o
   1  -4   8      156.19      154.13     25.47 o
   2  -4   8      368.17      384.83     27.84 o
   3  -4   8      141.96      152.13     19.33 o
   4  -4   8      102.62       99.72     20.35 o
  -6  -3   8      210.92      191.79     35.72 o
  -5  -3   8        3.78        7.76     30.96 o
  -4  -3   8       13.53        6.93     27.69 o
  -3  -3   8      953.83      955.18     32.16 o
  -2  -3   8      483.87      451.92     26.81 o
  -1  -3   8      513.28      496.78     25.38 o
   0  -3   8      282.49      256.36     24.12 o
   1  -3   8      715.03      697.57     28.55 o
   2  -3   8      919.46      967.87     46.82 o
   3  -3   8       72.63       83.52     18.22 o
   4  -3   8        2.57       13.31     27.93 o
  -6  -2   8       67.98       76.87     35.74 o
  -5  -2   8      214.22      241.40     32.31 o
  -4  -2   8      142.55      137.45     27.94 o
  -3  -2   8      664.41      700.79     30.89 o
  -2  -2   8      134.64      123.65     24.44 o
  -1  -2   8       48.46       64.42     21.71 o
   0  -2   8      309.79      298.55     23.64 o
   1  -2   8      510.04      463.64     26.57 o
   2  -2   8       29.34       35.31     14.65 o
   3  -2   8      369.59      423.14     28.77 o
   4  -2   8      124.72      112.69     28.67 o
   5  -2   8       76.62       65.49     31.35 o
  -6  -1   8       87.91       80.82     35.95 o
  -5  -1   8       40.16       33.23     29.76 o
  -4  -1   8      130.97      127.74     28.04 o
  -3  -1   8      165.73      145.68     27.87 o
  -2  -1   8       23.29       29.24     23.20 o
  -1  -1   8      111.33       97.24     21.64 o
   0  -1   8      275.66      254.62     23.13 o
   1  -1   8      617.04      567.05     15.73 o
   2  -1   8      211.43      220.10     14.14 o
   3  -1   8        1.62       20.07     21.81 o
   4  -1   8        2.91       26.38     28.65 o
   5  -1   8        6.53       41.38     31.45 o
  -6   0   8        0.17       19.84     34.58 o
  -5   0   8        7.06       37.60     30.27 o
  -4   0   8      492.53      476.86     30.17 o
  -3   0   8      145.37      113.57     27.46 o
  -2   0   8      100.89       81.20     23.16 o
  -1   0   8        1.88       27.10     18.14 o
   0   0   8        0.01       -2.85     20.69 o
   1   0   8        6.40        3.82     12.28 o
   2   0   8       51.24       67.56     20.31 o
   3   0   8      454.53      449.97     33.05 o
   4   0   8       88.04      128.59     29.27 o
   5   0   8      172.78      211.52     34.28 o
  -6   1   8       84.38       91.46     35.27 o
  -5   1   8       41.97       46.35     29.85 o
  -4   1   8      128.75      146.34     28.00 o
  -3   1   8      165.17      139.20     27.46 o
  -2   1   8       23.92       38.56     22.96 o
  -1   1   8      110.00       91.94     21.82 o
   0   1   8      274.81      245.03     22.71 o
   1   1   8      616.21      603.53     21.49 o
   2   1   8      214.73      222.73     20.80 o
   3   1   8        1.79       30.33     27.41 o
   4   1   8        2.94       48.81     22.82 o
   5   1   8        6.52       27.16     31.90 o
  -6   2   8       69.53       96.76     35.11 o
  -5   2   8      214.63      214.33     31.73 o
  -4   2   8      136.81      141.40     27.21 o
  -3   2   8      651.97      707.87     30.98 o
  -2   2   8      128.80      134.45     24.31 o
  -1   2   8       50.53       56.95     21.71 o
   0   2   8      310.71      287.55     23.47 o
   1   2   8      508.96      503.22     21.32 o
   2   2   8       30.60       54.65     20.05 o
   3   2   8      371.56      431.83     48.54 o
   4   2   8      121.47      149.38     29.07 o
   5   2   8       73.66       80.90     33.02 o
  -6   3   8      216.13      243.11     37.00 o
  -5   3   8        4.05       26.30     31.20 o
  -4   3   8       13.73       20.24     26.12 o
  -3   3   8      954.99      966.84     31.77 o
  -2   3   8      475.22      468.14     29.89 o
  -1   3   8      509.26      510.91     26.04 o
   0   3   8      288.62      279.76     24.04 o
   1   3   8      730.02      697.00     22.60 o
   2   3   8      929.93      954.39     24.10 o
   3   3   8       74.34       85.54     27.93 o
   4   3   8        2.57       24.03     18.68 o
  -6   4   8        7.80       52.36     35.97 o
  -5   4   8        6.81       18.83     31.20 o
  -4   4   8      384.68      383.99     29.28 o
  -3   4   8      874.99      785.06     31.12 o
  -2   4   8       83.93       90.70     19.52 o
  -1   4   8       90.60       81.51     23.13 o
   0   4   8        8.11      -11.00     32.60 o
   1   4   8      158.29      151.70     19.83 o
   2   4   8      375.44      395.14     21.66 o
   3   4   8      145.95      157.33     23.36 o
   4   4   8      101.41      130.06     19.51 o
  -5   5   8       31.43       43.51     31.38 o
  -4   5   8       54.76       51.40     27.62 o
  -3   5   8      262.68      218.91     28.14 o
  -2   5   8       63.38       58.49     20.01 o
  -1   5   8      265.33      256.67     25.22 o
   0   5   8      298.38      284.90     25.82 o
   1   5   8      817.75      788.93     23.31 o
   2   5   8       25.54       42.43     19.84 o
   3   5   8       17.59       25.06     23.16 o
   4   5   8        9.43       44.46     19.54 o
  -5   6   8      213.50      190.83     32.74 o
  -4   6   8      258.22      229.65     21.10 o
  -3   6   8      227.10      215.28     28.86 o
  -2   6   8      567.48      542.44     22.96 o
  -1   6   8       52.83       58.35     24.77 o
   0   6   8      104.49       75.42     35.82 o
   1   6   8       17.13       22.85     19.80 o
   2   6   8       33.34       33.67     20.48 o
   3   6   8       32.35       36.80     17.96 o
   4   6   8        3.70       27.76     19.88 o
  -5   7   8       50.00       47.01     31.46 o
  -4   7   8       12.03       18.03     20.24 o
  -3   7   8      219.08      198.65     29.67 o
  -2   7   8      461.86      491.20     22.97 o
  -1   7   8      283.66      272.97     27.05 o
   0   7   8      261.65      248.53     37.97 o
   1   7   8      103.07       82.26     20.47 o
   2   7   8       33.58       37.23     22.02 o
   3   7   8       46.44       56.99     18.44 o
   4   7   8        2.22       23.29     20.39 o
  -5   8   8       47.84       34.18     24.16 o
  -4   8   8      204.02      168.09     24.57 o
  -3   8   8      444.44      434.98     25.44 o
  -2   8   8      710.62      672.00     24.64 o
  -1   8   8      369.66      317.51     28.17 o
   0   8   8      282.93      247.02     21.25 o
   1   8   8       30.60       22.11     20.30 o
   2   8   8       23.20       26.30     21.98 o
   3   8   8       65.29       70.11     18.85 o
   4   8   8       31.44       39.84     21.34 o
  -5   9   8        6.85       14.28     24.52 o
  -4   9   8       13.59       14.07     22.14 o
  -3   9   8       75.83       56.01     25.29 o
  -2   9   8       93.62      121.31     26.70 o
  -1   9   8      131.61      148.97     27.48 o
   0   9   8       16.73       22.34     20.64 o
   1   9   8      135.32      153.10     22.62 o
   2   9   8       26.23       52.54     23.39 o
   3   9   8       21.88       36.70     19.13 o
   4   9   8       13.71       40.36     22.10 o
  -4  10   8      120.52      107.40     22.71 o
  -3  10   8       32.98       24.64     20.00 o
  -2  10   8       39.39       57.62     17.45 o
  -1  10   8       66.04       59.86     28.30 o
   0  10   8      123.19      116.96     42.78 o
   1  10   8       16.96       17.86     23.09 o
   2  10   8      173.22      179.56     25.56 o
   3  10   8      226.83      270.93     22.86 o
  -4  11   8       17.34       22.24     37.28 o
  -3  11   8       16.53        4.34     23.73 o
  -2  11   8       58.38       82.29     42.76 o
  -1  11   8      118.57      120.03     31.81 o
   0  11   8      203.31      211.03     24.66 o
   1  11   8      182.07      175.14     25.31 o
   2  11   8      285.39      292.97     23.83 o
   3  11   8       23.30       45.72     20.63 o
  -4  12   8       35.55       60.92     38.96 o
  -3  12   8        8.65      -20.91     31.52 o
  -2  12   8       92.61      108.53     41.93 o
  -1  12   8       66.92       79.07     33.19 o
   0  12   8        1.02        8.72     25.03 o
   1  12   8       40.63       37.39     25.78 o
   2  12   8        4.85       25.41     19.22 o
  -3  13   8        7.28      -22.42     30.82 o
  -2  13   8       49.28       85.56     28.39 o
  -1  13   8      151.46      144.35     35.56 o
   0  13   8       27.73       13.80     26.52 o
   1  13   8      161.42      173.94     28.12 o
   2  13   8      137.64      153.05     20.54 o
  -2  14   8       29.85       76.86     47.89 o
  -1  14   8        5.60       -0.44     35.71 o
   0  14   8       11.46       18.27     28.16 o
   1  14   8        6.12       30.39     28.98 o
  -1  15   8      126.45      118.68     39.96 o
   0  15   8       78.72       74.48     30.67 o
  -1 -14   9      107.81      150.05     43.19 o
  -2 -13   9        1.28       21.49     40.22 o
  -1 -13   9       21.84       39.83     38.44 o
   0 -13   9        1.43       39.45     38.64 o
   1 -13   9       17.25       30.75     40.41 o
  -3 -12   9       49.62       62.24     40.95 o
  -2 -12   9       70.79      152.80     38.35 o
  -1 -12   9      334.07      366.82     38.62 o
   0 -12   9      286.36      333.60     37.95 o
   1 -12   9       36.56       15.94     36.02 o
   2 -12   9       18.31        3.83     41.23 o
  -3 -11   9      121.66      175.23     39.20 o
  -2 -11   9      119.37      165.18     35.60 o
  -1 -11   9      191.26      220.09     35.72 o
   0 -11   9      131.45      141.91     35.04 o
   1 -11   9       12.56       12.39     35.17 o
   2 -11   9       45.21       23.54     39.58 o
  -4 -10   9        1.48       14.35     25.17 o
  -3 -10   9        2.55       22.36     35.36 o
  -2 -10   9      153.49      174.35     34.62 o
  -1 -10   9      330.68      350.26     34.33 o
   0 -10   9      168.82      183.86     33.26 o
   1 -10   9       71.98       52.07     33.21 o
   2 -10   9       32.50       41.22     37.31 o
   3 -10   9       24.99       46.82     37.32 o
  -4  -9   9       88.97       92.91     24.83 o
  -3  -9   9       12.02       28.06     33.73 o
  -2  -9   9       14.18       27.49     32.25 o
  -1  -9   9       18.49       36.47     29.62 o
   0  -9   9       84.68       65.41     30.48 o
   1  -9   9       23.68       17.47     30.98 o
   2  -9   9      153.43      131.98     36.02 o
   3  -9   9      132.73      120.16     26.84 o
  -4  -8   9       25.18       41.36     37.87 o
  -3  -8   9       83.36       76.12     32.96 o
  -2  -8   9      426.26      410.17     32.65 o
  -1  -8   9      123.33      149.40     28.78 o
   0  -8   9      277.35      280.05     30.85 o
   1  -8   9       15.50       46.37     29.05 o
   2  -8   9       41.34       24.25     33.19 o
   3  -8   9       12.93       34.20     24.73 o
  -5  -7   9      362.90      324.00     37.13 o
  -4  -7   9       73.33       81.05     37.12 o
  -3  -7   9       83.41      104.83     30.97 o
  -2  -7   9      422.58      440.68     31.74 o
  -1  -7   9       24.93       21.01     26.47 o
   0  -7   9       21.84       48.97     27.46 o
   1  -7   9      242.41      264.60     30.51 o
   2  -7   9       82.79       98.65     21.45 o
   3  -7   9      119.42      103.72     23.89 o
  -5  -6   9       69.05       77.43     33.74 o
  -4  -6   9       76.04       85.70     36.82 o
  -3  -6   9      117.92      159.10     30.65 o
  -2  -6   9      613.47      637.49     32.64 o
  -1  -6   9       76.59       82.26     26.25 o
   0  -6   9      334.46      355.62     28.34 o
   1  -6   9       47.10       40.47     27.26 o
   2  -6   9       24.75       38.55     19.94 o
   3  -6   9       46.33       41.18     22.30 o
   4  -6   9       44.69       38.52     30.28 o
  -5  -5   9       60.45       55.42     32.81 o
  -4  -5   9       76.45       90.24     34.23 o
  -3  -5   9      243.02      250.41     31.11 o
  -2  -5   9       76.44       70.63     26.84 o
  -1  -5   9       43.50       38.32     24.60 o
   0  -5   9       73.29       83.33     25.78 o
   1  -5   9       34.84        9.90     26.30 o
   2  -5   9      119.95      122.28     19.62 o
   3  -5   9      212.00      242.91     35.26 o
   4  -5   9       64.18       92.53     31.05 o
  -5  -4   9       33.70       60.73     32.96 o
  -4  -4   9       96.53       99.51     33.76 o
  -3  -4   9       40.79       61.09     28.33 o
  -2  -4   9       81.12       75.28     25.65 o
  -1  -4   9       16.78       13.86     24.82 o
   0  -4   9      171.11      198.66     26.44 o
   1  -4   9      203.67      178.06     27.51 o
   2  -4   9       28.00       26.29     18.48 o
   3  -4   9        0.94        2.79     32.85 o
   4  -4   9       99.57       82.92     30.99 o
  -5  -3   9      133.57      129.42     33.56 o
  -4  -3   9       94.83      124.80     32.84 o
  -3  -3   9       17.48       20.07     27.97 o
  -2  -3   9       48.51       44.75     25.04 o
  -1  -3   9       13.39        9.97     24.99 o
   0  -3   9       35.44       34.78     24.98 o
   1  -3   9      431.03      420.98     28.92 o
   2  -3   9       24.16       25.97     28.54 o
   3  -3   9       19.04        8.40     32.25 o
   4  -3   9       39.95       47.27     30.64 o
  -5  -2   9       19.63       27.50     32.91 o
  -4  -2   9       21.39       38.58     31.63 o
  -3  -2   9      386.21      382.61     30.74 o
  -2  -2   9        9.46       10.74     25.22 o
  -1  -2   9      696.77      704.22     29.94 o
   0  -2   9       11.53       -1.36     24.24 o
   1  -2   9       58.17       63.12     25.56 o
   2  -2   9       43.36       51.37     28.39 o
   3  -2   9       21.75       -8.64     32.42 o
   4  -2   9      110.22      134.93     31.70 o
  -5  -1   9       19.73       23.14     32.55 o
  -4  -1   9       17.87       13.22     30.59 o
  -3  -1   9       76.14       73.61     28.83 o
  -2  -1   9       91.49       82.57     25.79 o
  -1  -1   9       52.52       82.84     25.21 o
   0  -1   9      203.74      232.92     26.16 o
   1  -1   9        5.12       15.63     25.29 o
   2  -1   9       50.94      128.80     49.75 o
   3  -1   9      144.21      135.58     32.71 o
   4  -1   9       40.08       63.19     29.91 o
  -5   0   9       59.01       69.45     32.38 o
  -4   0   9      158.36      161.60     30.86 o
  -3   0   9       70.68       87.49     28.55 o
  -2   0   9      131.41      154.21     25.81 o
  -1   0   9       25.56       33.66     24.98 o
   0   0   9      261.16      296.16     27.06 o
   1   0   9      211.51      196.56     26.39 o
   2   0   9     1735.98     1821.00     29.20 o
   3   0   9      194.53      208.83     33.51 o
   4   0   9        1.08       31.14     30.72 o
  -5   1   9       21.86       23.76     31.98 o
  -4   1   9       19.82       38.92     30.95 o
  -3   1   9       72.41       64.59     29.48 o
  -2   1   9       91.36       99.92     25.91 o
  -1   1   9       52.13       50.49     25.10 o
   0   1   9      202.95      150.88     25.55 o
   1   1   9        6.07        5.71     25.37 o
   2   1   9       47.51      163.15     48.24 o
   3   1   9      140.12      160.86     25.54 o
   4   1   9       38.70       57.24     30.36 o
  -5   2   9       19.57       12.40     32.52 o
  -4   2   9       22.11       31.07     29.79 o
  -3   2   9      389.24      428.62     31.60 o
  -2   2   9        9.04        8.45     25.02 o
  -1   2   9      707.63      677.45     29.78 o
   0   2   9       13.41        3.98     23.98 o
   1   2   9       55.42       30.79     20.66 o
   2   2   9       42.54       57.68     21.87 o
   3   2   9       22.08       51.96     25.08 o
   4   2   9      109.22      139.42     31.83 o
  -5   3   9      130.96      127.38     33.40 o
  -4   3   9       94.14       84.67     30.92 o
  -3   3   9       18.80       39.73     28.80 o
  -2   3   9       48.14       47.34     25.61 o
  -1   3   9       13.39       26.02     24.70 o
   0   3   9       33.98       40.68     24.45 o
   1   3   9      423.48      399.76     22.51 o
   2   3   9       23.67       32.24     21.99 o
   3   3   9       20.48       27.43     25.22 o
   4   3   9       39.98       84.89     25.72 o
  -5   4   9       33.67       48.11     33.37 o
  -4   4   9       97.46      102.89     31.77 o
  -3   4   9       39.07       31.35     29.33 o
  -2   4   9       86.03       75.71     20.27 o
  -1   4   9       17.52       21.48     25.38 o
   0   4   9      176.19      186.33     26.37 o
   1   4   9      208.15      185.70     21.54 o
   2   4   9       28.75       23.66     22.27 o
   3   4   9        0.86       15.72     25.53 o
   4   4   9      100.00      124.24     29.36 o
  -5   5   9       59.28       89.16     34.02 o
  -4   5   9       79.16       81.68     31.54 o
  -3   5   9      237.28      205.54     31.44 o
  -2   5   9       76.28       88.03     20.98 o
  -1   5   9       43.58       54.27     25.03 o
   0   5   9       74.15       78.59     25.70 o
   1   5   9       32.25       19.68     20.65 o
   2   5   9      115.04      113.24     23.22 o
   3   5   9      211.95      210.01     27.25 o
   4   5   9       64.72       96.80     26.68 o
  -5   6   9       68.74       80.30     34.58 o
  -4   6   9       75.42       79.14     32.58 o
  -3   6   9      115.75      146.21     31.92 o
  -2   6   9      600.39      597.28     24.19 o
  -1   6   9       78.38       92.16     26.12 o
   0   6   9      334.74      359.78     28.61 o
   1   6   9       46.20       60.08     21.63 o
   2   6   9       24.26       29.20     23.10 o
   3   6   9       45.88       52.62     19.46 o
   4   6   9       44.13       69.27     26.58 o
  -5   7   9      365.31      285.29     36.38 o
  -4   7   9       72.09       70.58     33.62 o
  -3   7   9       82.23       81.54     32.62 o
  -2   7   9      418.03      417.64     24.67 o
  -1   7   9       24.80       50.24     27.03 o
   0   7   9       20.67       12.46     21.23 o
   1   7   9      243.32      235.64     23.96 o
   2   7   9       82.47      116.20     24.74 o
   3   7   9      121.32      140.04     20.47 o
  -4   8   9       24.74       45.27     22.64 o
  -3   8   9       80.66       66.46     26.09 o
  -2   8   9      430.43      427.05     40.24 o
  -1   8   9      119.49      109.35     29.18 o
   0   8   9      281.62      246.90     27.39 o
   1   8   9       14.09        9.13     23.54 o
   2   8   9       42.22       44.40     25.41 o
   3   8   9       12.67       19.09     20.42 o
  -4   9   9       91.63       81.98     31.71 o
  -3   9   9       11.57        8.78     27.45 o
  -2   9   9       13.48       35.34     24.87 o
  -1   9   9       18.48       30.65     29.40 o
   0   9   9       86.66       52.60     32.39 o
   1   9   9       21.91       34.18     24.60 o
   2   9   9      151.25      182.77     26.98 o
   3   9   9      136.33      148.01     21.62 o
  -4  10   9        1.49        5.50     24.34 o
  -3  10   9        3.16        8.45     21.59 o
  -2  10   9      149.63      163.97     26.69 o
  -1  10   9      331.90      337.39     33.85 o
   0  10   9      165.61      190.67     38.90 o
   1  10   9       71.20       85.88     26.02 o
   2  10   9       31.96       43.82     19.45 o
   3  10   9       24.82       37.11     21.99 o
  -3  11   9      121.48      102.35     30.90 o
  -2  11   9      121.15      138.54     33.82 o
  -1  11   9      190.61      211.44     34.97 o
   0  11   9      130.09      141.91     28.99 o
   1  11   9       11.20       23.33     26.79 o
   2  11   9       43.99       89.41     22.03 o
  -3  12   9       48.54       23.09     52.87 o
  -2  12   9       68.65       81.10     34.77 o
  -1  12   9      331.98      322.64     36.94 o
   0  12   9      284.56      266.20     29.08 o
   1  12   9       35.56       21.14     28.37 o
   2  12   9       18.48       39.54     21.21 o
  -2  13   9        1.27       54.85     30.34 o
  -1  13   9       21.65       33.97     37.30 o
   0  13   9        1.21        9.01     29.11 o
   1  13   9       15.81       35.96     30.49 o
  -1  14   9      109.11      126.90     41.23 o
  -2 -12  10       44.70       40.67     41.56 o
  -1 -12  10       18.11       33.55     39.82 o
   0 -12  10       57.47      128.10     40.71 o
  -3 -11  10       19.20       66.16     42.07 o
  -2 -11  10       71.08       77.47     39.56 o
  -1 -11  10      326.96      382.10     40.24 o
   0 -11  10      102.97      103.97     38.38 o
   1 -11  10       20.54       42.43     39.16 o
  -3 -10  10       30.98       55.45     39.80 o
  -2 -10  10       62.34       75.04     36.92 o
  -1 -10  10       57.39       70.42     35.35 o
   0 -10  10       98.33      141.82     36.27 o
   1 -10  10      114.10      125.61     37.13 o
   2 -10  10        6.37       29.70     40.82 o
  -3  -9  10       56.61       76.77     37.86 o
  -2  -9  10       50.98       59.74     35.08 o
  -1  -9  10      140.01      196.20     35.22 o
   0  -9  10       32.17       47.01     33.60 o
   1  -9  10       13.11       -1.66     34.12 o
   2  -9  10       70.33       80.42     25.67 o
  -4  -8  10       20.79       45.80     41.89 o
  -3  -8  10      105.14      105.09     36.91 o
  -2  -8  10       66.55       76.44     33.34 o
  -1  -8  10       63.07       76.72     32.59 o
   0  -8  10       63.25       68.97     32.79 o
   1  -8  10       79.85       90.47     33.90 o
   2  -8  10       15.90       20.11     23.71 o
  -4  -7  10      115.76      135.23     41.16 o
  -3  -7  10      357.49      361.67     37.26 o
  -2  -7  10       46.73       62.49     32.11 o
  -1  -7  10       12.06       29.11     30.70 o
   0  -7  10       77.69      101.32     31.44 o
   1  -7  10       18.28       32.29     32.56 o
   2  -7  10       43.04       40.03     35.61 o
   3  -7  10       67.22      101.73     41.25 o
  -4  -6  10      171.54      189.57     39.86 o
  -3  -6  10       13.80       42.61     32.70 o
  -2  -6  10      267.29      266.51     33.24 o
  -1  -6  10       57.62       74.12     29.82 o
   0  -6  10      625.56      681.74     34.90 o
   1  -6  10      101.19      105.03     31.14 o
   2  -6  10        0.51       31.81     34.00 o
   3  -6  10       64.58       86.82     39.67 o
  -5  -5  10       78.50       91.31     35.85 o
  -4  -5  10       33.18       33.65     38.69 o
  -3  -5  10       57.77       93.11     33.57 o
  -2  -5  10       68.45       78.70     30.08 o
  -1  -5  10       88.95      141.40     28.75 o
   0  -5  10       42.45       54.91     29.32 o
   1  -5  10       75.23       66.73     30.11 o
   2  -5  10       11.11       -1.10     32.82 o
   3  -5  10       91.81      119.08     38.53 o
  -5  -4  10       44.84       48.70     35.54 o
  -4  -4  10      123.76      165.98     38.72 o
  -3  -4  10       28.04       32.12     31.47 o
  -2  -4  10      196.75      145.26     29.95 o
  -1  -4  10      106.38      113.80     27.89 o
   0  -4  10       64.90       77.09     28.44 o
   1  -4  10       72.39       62.50     29.91 o
   2  -4  10      177.21      167.25     33.14 o
   3  -4  10      283.97      315.66     38.87 o
  -5  -3  10       83.58       92.92     36.06 o
  -4  -3  10       55.16       86.57     37.23 o
  -3  -3  10       15.64       26.98     30.31 o
  -2  -3  10      216.33      206.26     30.36 o
  -1  -3  10        2.43       26.86     27.07 o
   0  -3  10       82.81       85.88     28.57 o
   1  -3  10       37.28       26.80     29.30 o
   2  -3  10       62.60       78.81     32.46 o
   3  -3  10       74.98       58.03     37.87 o
  -5  -2  10       91.22       85.22     36.31 o
  -4  -2  10      214.99      243.06     37.25 o
  -3  -2  10       10.22       28.78     31.18 o
  -2  -2  10      210.14      212.69     30.35 o
  -1  -2  10       40.66       60.33     27.12 o
   0  -2  10       27.33       37.47     27.46 o
   1  -2  10      244.23      261.83     30.68 o
   2  -2  10      168.79      177.61     33.45 o
   3  -2  10       38.92       44.73     37.74 o
  -5  -1  10       83.94       59.56     35.06 o
  -4  -1  10       74.48       73.52     36.30 o
  -3  -1  10       44.57       51.38     31.40 o
  -2  -1  10       96.68      120.00     29.52 o
  -1  -1  10      263.53      239.66     28.34 o
   0  -1  10      167.97      162.87     28.37 o
   1  -1  10       36.09       37.60     28.99 o
   2  -1  10      257.20      294.04     33.44 o
   3  -1  10      110.86      133.32     36.52 o
  -5   0  10       36.40       47.81     34.21 o
  -4   0  10       77.40       62.74     35.80 o
  -3   0  10       16.91        2.00     30.59 o
  -2   0  10        3.98       14.78     28.44 o
  -1   0  10        6.64       10.97     26.74 o
   0   0  10       18.44       38.11     27.78 o
   1   0  10       33.44       48.55     28.90 o
   2   0  10       83.75      207.02     33.00 o
   3   0  10        1.72       50.81     36.91 o
  -5   1  10       84.44       69.24     35.10 o
  -4   1  10       72.55       61.33     35.91 o
  -3   1  10       42.68       49.02     30.85 o
  -2   1  10       98.94      129.38     29.03 o
  -1   1  10      264.16      247.79     28.78 o
   0   1  10      167.94      163.37     27.82 o
   1   1  10       36.23       33.60     29.13 o
   2   1  10      256.41      294.18     37.52 o
   3   1  10      113.03      128.01     37.02 o
  -5   2  10       90.10       99.74     36.30 o
  -4   2  10      211.70      197.33     36.51 o
  -3   2  10        9.85       19.01     31.39 o
  -2   2  10      209.44      225.65     30.32 o
  -1   2  10       39.67       60.85     27.30 o
   0   2  10       28.13       38.70     26.70 o
   1   2  10      250.07      222.48     30.16 o
   2   2  10      175.14      190.42     27.01 o
   3   2  10       37.68       59.43     28.37 o
  -5   3  10       85.29      102.40     35.59 o
  -4   3  10       55.93       74.14     35.98 o
  -3   3  10       13.97       23.73     32.56 o
  -2   3  10      210.53      212.27     30.63 o
  -1   3  10        2.07        9.78     26.45 o
   0   3  10       84.14       50.31     27.57 o
   1   3  10       37.68       47.68     29.45 o
   2   3  10       63.90       88.77     25.55 o
   3   3  10       72.80      114.97     29.12 o
  -5   4  10       42.44       63.99     36.88 o
  -4   4  10      121.32      120.88     36.17 o
  -3   4  10       28.59       40.17     32.58 o
  -2   4  10      195.51      199.62     30.24 o
  -1   4  10      103.20       97.00     27.95 o
   0   4  10       65.33       79.83     28.16 o
   1   4  10       76.82       33.01     26.35 o
   2   4  10      171.06      170.31     26.59 o
   3   4  10      280.58      301.79     30.36 o
  -5   5  10       77.50      120.94     36.80 o
  -4   5  10       33.89       54.18     36.07 o
  -3   5  10       56.64       68.74     33.84 o
  -2   5  10       71.33       74.30     30.08 o
  -1   5  10       88.24      103.87     29.67 o
   0   5  10       44.02       66.77     29.60 o
   1   5  10       74.85       64.03     23.92 o
   2   5  10       11.46        6.65     26.04 o
   3   5  10       93.44      108.30     29.84 o
  -4   6  10      170.73      139.02     37.39 o
  -3   6  10       14.33       22.54     33.75 o
  -2   6  10      267.42      248.92     32.57 o
  -1   6  10       57.17       68.81     30.07 o
   0   6  10      625.21      769.41     35.57 o
   1   6  10      100.98      119.34     40.73 o
   2   6  10        0.47        3.19     26.30 o
   3   6  10       62.75       59.04     29.88 o
  -4   7  10      114.55      125.26     38.47 o
  -3   7  10      365.67      335.78     37.57 o
  -2   7  10       46.26       59.42     32.17 o
  -1   7  10       10.51       36.33     30.22 o
   0   7  10       75.68      148.51     32.04 o
   1   7  10       18.00       14.81     25.11 o
   2   7  10       41.99       43.18     27.05 o
   3   7  10       65.58       78.23     22.19 o
  -4   8  10       20.01       27.83     38.52 o
  -3   8  10      103.85      102.62     37.21 o
  -2   8  10       67.19       82.15     32.77 o
  -1   8  10       63.14       92.85     32.14 o
   0   8  10       63.81       81.98     32.28 o
   1   8  10       79.84       89.45     26.85 o
   2   8  10       14.94       44.80     28.09 o
  -3   9  10       59.98       84.92     37.49 o
  -2   9  10       50.16       82.45     36.44 o
  -1   9  10      137.00      194.64     35.05 o
   0   9  10       31.12       45.47     33.52 o
   1   9  10       13.05       19.71     27.25 o
   2   9  10       69.14      108.80     29.88 o
  -3  10  10       31.36       26.34     39.33 o
  -2  10  10       62.74       69.33     28.97 o
  -1  10  10       57.18      119.91     53.71 o
   0  10  10       96.35      134.90     36.69 o
   1  10  10      112.32      127.32     28.93 o
   2  10  10        5.50       29.88     30.78 o
  -3  11  10       19.13       40.48     42.73 o
  -2  11  10       66.81      107.01     30.88 o
  -1  11  10      319.30      302.60     39.12 o
   0  11  10      101.03      102.77     37.50 o
   1  11  10       20.30       57.85     30.31 o
  -2  12  10       44.97       93.23     32.55 o
  -1  12  10       19.43       49.05     39.57 o
   0  12  10       55.58       98.81     39.99 o
  -2 -10  11       59.08       97.34     42.05 o
  -1 -10  11       24.94       34.10     39.72 o
   0 -10  11        6.21       15.12     40.02 o
  -2  -9  11      118.59      104.69     39.96 o
  -1  -9  11       18.60       42.97     37.55 o
   0  -9  11      114.43      179.80     39.26 o
   1  -9  11       88.84      120.48     39.75 o
  -3  -8  11      181.65      232.37     41.82 o
  -2  -8  11        1.90       42.88     37.40 o
  -1  -8  11        8.29       69.46     36.41 o
   0  -8  11        2.96       45.12     35.88 o
   1  -8  11       42.95       74.27     37.20 o
  -3  -7  11      200.87      218.55     39.65 o
  -2  -7  11        3.14       38.28     35.75 o
  -1  -7  11      190.88      249.34     36.66 o
   0  -7  11      146.33      205.03     36.88 o
   1  -7  11       85.68      115.01     37.09 o
   2  -7  11        8.31       22.09     39.55 o
  -4  -6  11      193.74      231.25     44.70 o
  -3  -6  11       11.41       78.39     37.45 o
  -2  -6  11        5.50       34.93     34.77 o
  -1  -6  11       53.88       75.46     33.68 o
   0  -6  11        9.04       19.80     33.49 o
   1  -6  11        4.96        2.74     34.00 o
   2  -6  11       70.88       50.37     38.05 o
  -4  -5  11        5.10       47.55     42.83 o
  -3  -5  11       32.14       36.73     36.06 o
  -2  -5  11       40.05       66.92     33.79 o
  -1  -5  11       82.45      114.14     32.72 o
   0  -5  11       60.09       80.84     32.87 o
   1  -5  11       40.57       55.35     34.09 o
   2  -5  11        6.35       15.76     36.25 o
  -4  -4  11      162.87      194.61     42.89 o
  -3  -4  11      248.32      307.34     37.24 o
  -2  -4  11       50.85       60.07     33.24 o
  -1  -4  11        3.68        4.44     31.17 o
   0  -4  11       46.88       66.09     32.29 o
   1  -4  11       33.76       23.07     33.75 o
   2  -4  11       24.80       20.59     35.42 o
  -4  -3  11       14.60       72.69     41.85 o
  -3  -3  11        0.83       20.52     35.10 o
  -2  -3  11        4.72       20.59     32.68 o
  -1  -3  11       64.53       93.55     31.95 o
   0  -3  11      192.57      222.15     33.53 o
   1  -3  11      112.36      111.96     33.84 o
   2  -3  11       62.15       91.70     35.70 o
   3  -3  11       82.21       97.73     42.92 o
  -4  -2  11      121.43      156.95     41.56 o
  -3  -2  11      252.55      246.66     36.82 o
  -2  -2  11       62.47       65.25     32.95 o
  -1  -2  11       16.52       35.01     32.07 o
   0  -2  11       17.59       40.47     31.47 o
   1  -2  11       51.39       35.38     33.39 o
   2  -2  11       47.53       62.47     35.10 o
   3  -2  11       11.61        4.83     41.84 o
  -4  -1  11       22.78       54.00     41.59 o
  -3  -1  11       12.63       29.04     36.22 o
  -2  -1  11       76.25       87.54     32.86 o
  -1  -1  11      238.71      280.11     34.66 o
   0  -1  11       59.42       67.23     31.06 o
   1  -1  11      209.28      231.67     34.74 o
   2  -1  11       10.71       -2.30     34.64 o
   3  -1  11        0.09        5.23     40.97 o
  -4   0  11      279.78      353.80     42.34 o
  -3   0  11       96.66      127.28     35.73 o
  -2   0  11        3.75       22.20     31.99 o
  -1   0  11      513.37      543.10     35.42 o
   0   0  11        0.98       25.95     31.49 o
   1   0  11        0.20       58.10     33.82 o
   2   0  11       35.64       46.45     34.22 o
   3   0  11       71.01       85.67     41.21 o
  -4   1  11       23.18       30.16     41.35 o
  -3   1  11       12.30       12.92     35.42 o
  -2   1  11       75.80       71.96     32.21 o
  -1   1  11      242.12      335.68     34.94 o
   0   1  11       61.52      106.65     31.51 o
   1   1  11      213.12      281.05     34.66 o
   2   1  11       10.90       40.76     35.19 o
   3   1  11        0.12       31.27     41.13 o
  -4   2  11      117.13      126.07     40.33 o
  -3   2  11      254.05      265.11     36.38 o
  -2   2  11       65.61       56.60     32.96 o
  -1   2  11       17.38       65.07     32.11 o
   0   2  11       17.56       23.91     31.91 o
   1   2  11       52.65       79.85     34.00 o
   2   2  11       49.96       24.66     44.71 o
   3   2  11       10.24       40.96     41.90 o
  -4   3  11       14.44       39.57     40.47 o
  -3   3  11        0.75       15.28     35.91 o
  -2   3  11        5.51       36.55     31.95 o
  -1   3  11       63.19      116.55     31.70 o
   0   3  11      189.91      190.79     33.01 o
   1   3  11      109.06      111.46     33.46 o
   2   3  11       59.77       58.57     42.82 o
   3   3  11       82.25       81.02     41.65 o
  -4   4  11      164.85      178.55     41.08 o
  -3   4  11      245.89      235.28     37.48 o
  -2   4  11       52.46       52.71     32.85 o
  -1   4  11        3.57       31.42     31.76 o
   0   4  11       46.77       72.09     32.44 o
   1   4  11       35.14       61.42     33.33 o
   2   4  11       26.46       21.22     28.70 o
  -4   5  11        5.20       12.61     41.41 o
  -3   5  11       31.44       30.93     36.63 o
  -2   5  11       41.59       38.26     33.01 o
  -1   5  11       81.45      124.32     33.00 o
   0   5  11       57.12      104.40     33.34 o
   1   5  11       39.50       51.45     34.10 o
   2   5  11        7.08       23.78     28.78 o
  -4   6  11      192.63      199.67     43.39 o
  -3   6  11       12.79       36.37     36.86 o
  -2   6  11        5.13       49.04     34.70 o
  -1   6  11       54.59       70.13     33.98 o
   0   6  11        8.99       51.78     33.97 o
   1   6  11        5.12        0.69     43.86 o
   2   6  11       71.88       83.58     39.92 o
  -3   7  11      202.21      196.35     39.62 o
  -2   7  11        2.63       26.14     34.98 o
  -1   7  11      189.32      242.69     36.47 o
   0   7  11      143.76      203.65     36.00 o
   1   7  11       84.16       73.38     39.48 o
   2   7  11        8.89       16.87     30.27 o
  -3   8  11      177.39      220.09     41.48 o
  -2   8  11        2.36       35.78     37.30 o
  -1   8  11        7.82       34.95     35.51 o
   0   8  11        2.96       32.70     35.23 o
   1   8  11       42.71       64.81     29.25 o
  -2   9  11      121.32      125.86     38.69 o
  -1   9  11       20.38       29.23     36.94 o
   0   9  11      112.24      138.26     38.16 o
   1   9  11       88.88       83.47     31.04 o
  -2  10  11       60.32      122.19     40.02 o
  -1  10  11       25.56       61.55     39.28 o
   0  10  11        6.17       32.63     39.12 o
  -1  -8  12       89.57      132.15     41.93 o
  -2  -7  12       45.79       27.26     40.26 o
  -1  -7  12      106.49      125.16     40.59 o
   0  -7  12       10.79       45.35     40.21 o
  -2  -6  12       54.53       86.27     40.04 o
  -1  -6  12       91.92      137.45     38.58 o
   0  -6  12       65.31      144.54     39.35 o
   1  -6  12       41.18      109.72     40.22 o
  -3  -5  12       10.62       32.37     41.37 o
  -2  -5  12        1.47       22.42     38.45 o
  -1  -5  12       50.56       60.85     36.49 o
   0  -5  12      105.68      141.90     37.65 o
   1  -5  12       43.17       69.25     38.19 o
  -3  -4  12      188.61      274.86     41.85 o
  -2  -4  12       83.97      115.34     37.93 o
  -1  -4  12       52.49       36.09     35.78 o
   0  -4  12       13.78       27.54     36.33 o
   1  -4  12       18.74       63.04     38.23 o
  -3  -3  12       58.20      108.76     40.12 o
  -2  -3  12       29.09       36.86     37.28 o
  -1  -3  12       62.46       39.41     36.04 o
   0  -3  12      157.36      182.87     37.44 o
   1  -3  12        1.28       42.37     36.92 o
  -3  -2  12       53.09       82.65     39.39 o
  -2  -2  12       12.79       45.20     36.94 o
  -1  -2  12       37.70       69.91     36.46 o
   0  -2  12       59.92       83.91     37.08 o
   1  -2  12       29.98       66.00     37.67 o
   2  -2  12       28.53       25.49     40.44 o
  -3  -1  12       64.39       63.59     39.48 o
  -2  -1  12        7.35       26.23     37.66 o
  -1  -1  12       60.29       93.66     36.05 o
   0  -1  12       91.70      108.80     36.54 o
   1  -1  12      181.92      199.36     37.85 o
   2  -1  12       59.65       67.16     39.77 o
  -3   0  12       36.72       75.61     39.68 o
  -2   0  12      368.40      392.17     38.89 o
  -1   0  12        8.34       40.23     35.68 o
   0   0  12       70.40      101.79     36.66 o
   1   0  12        3.97       62.17     37.56 o
   2   0  12       53.05       79.52     40.03 o
  -3   1  12       64.55       84.55     39.57 o
  -2   1  12        7.34       53.60     37.27 o
  -1   1  12       60.98       60.70     35.36 o
   0   1  12       90.79      133.73     36.90 o
   1   1  12      185.02      230.42     38.14 o
   2   1  12       59.11      112.47     40.18 o
  -3   2  12       54.13       66.03     39.36 o
  -2   2  12       12.84       21.36     36.26 o
  -1   2  12       37.93       67.08     36.02 o
   0   2  12       61.73      115.10     37.06 o
   1   2  12       29.46       63.13     37.66 o
   2   2  12       28.35       60.06     40.39 o
  -3   3  12       58.64       58.47     40.25 o
  -2   3  12       28.86       69.11     37.18 o
  -1   3  12       62.71       93.55     36.03 o
   0   3  12      160.08      224.47     37.48 o
   1   3  12        1.72       28.97     36.63 o
  -3   4  12      187.48      257.16     41.78 o
  -2   4  12       85.53      124.10     37.56 o
  -1   4  12       55.70       68.75     36.07 o
   0   4  12       15.11       51.93     36.19 o
   1   4  12       17.90       52.05     37.20 o
  -3   5  12       11.60       25.96     41.07 o
  -2   5  12        1.61       17.22     37.58 o
  -1   5  12       50.12       86.31     36.66 o
   0   5  12      105.69      158.47     38.14 o
   1   5  12       44.75       72.73     38.59 o
  -2   6  12       53.81       85.28     39.50 o
  -1   6  12       95.32      135.80     38.26 o
   0   6  12       67.45      116.98     38.62 o
   1   6  12       41.27       78.03     40.13 o
  -2   7  12       46.15       50.30     40.31 o
  -1   7  12      107.28      131.91     40.15 o
   0   7  12       11.70       12.51     39.74 o
  -1   8  12       88.33      127.25     41.69 o
  -1  -3  13       90.61      138.73     42.90 o
  -2  -2  13       11.16       12.15     42.24 o
  -1  -2  13       44.07       61.55     41.61 o
   0  -2  13       35.27       64.78     42.65 o
  -2  -1  13       64.31       93.49     43.36 o
  -1  -1  13       20.70       67.98     41.35 o
   0  -1  13       26.54       86.81     42.18 o
  -2   0  13      100.77      109.26     43.06 o
  -1   0  13       56.61      109.93     40.81 o
   0   0  13      147.63      180.66     41.99 o
  -2   1  13       62.44       57.11     41.74 o
  -1   1  13       20.54       33.29     40.54 o
   0   1  13       27.38       83.94     41.78 o
  -2   2  13       10.94       32.79     41.05 o
  -1   2  13       43.88       69.78     41.64 o
   0   2  13       37.38       85.88     42.24 o
  -1   3  13       91.08      149.27     43.05 o
 
